# Supplementary material for: Genetic diversity and signature of divergence in the genome of grapevine clones of Southern Italy varieties
Source: Front Plant Sci. 2023 Sep 13;14:1201287. doi: 10.3389/fpls.2023.1201287 (PMC10525710; doi:10.3389/fpls.2023.1201287)
Supplement: Supplementary Table 1 — List of clones under study. For each clone, the region of origin, the name of the variety, the clone identifier and the sampling site are reported. The clones selected after IBS analysis are in bold. The asterisks indicate the individual removed after filtering on merged dataset. [file Table_1.xlsx]

## Sheet: Foglio1
Table S1. List of clones under study. For each clone, the region of origin, the name of the variety, the clone identifier and the sampling site are reported. The clones selected after IBS analysis are in bold. The asterisks indicate the individual removed after filtering on merged dataset. UNINA = University of Naples Federico II. CRSFA = Centro di Ricerca, Sperimentazione e Formazione in Agricol…
Region of origin	Name of the variety	Clone identifier	Sampling site	Collection site
Campania	Greco bianco	GR1	Tufo (AV)	UNINA
Campania	Greco bianco	GR2	Tufo (AV)	UNINA
Campania	Greco bianco	GR3	Tufo (AV)	UNINA
Campania	Greco bianco	GR4	Tufo (AV)	UNINA
Campania	Greco bianco	GR5	Tufo (AV)	UNINA
Campania	Greco bianco	GR6	Tufo (AV)	UNINA
Campania	Greco bianco	GR7	Tufo (AV)	UNINA
Campania	Greco bianco	GR8	Tufo (AV)	UNINA
Campania	Greco bianco	GR9	Tufo (AV)	UNINA
Campania	Greco bianco	GR10	Tufo (AV)	UNINA
Campania	Greco bianco	GR11	Tufo (AV)	UNINA
Campania	Greco bianco	GR12	Tufo (AV)	UNINA
Campania	Greco bianco	GR13	Tufo (AV)	UNINA
Campania	Greco bianco	GR14	Tufo (AV)	UNINA
Campania	Greco bianco	GR15	Tufo (AV)	UNINA
Campania	Greco bianco	GR16	Tufo (AV)	UNINA
Campania	Greco bianco	GR17	Tufo (AV)	UNINA
Campania	Greco bianco	GR18	Tufo (AV)	UNINA
Campania	Greco bianco	GR19	Tufo (AV)	UNINA
Campania	Greco bianco	GR20	Tufo (AV)	UNINA
Campania	Greco bianco	GR24	Avellino (AV)	UNINA
Campania	Greco bianco	GR25	Avellino (AV)	UNINA
Campania	Greco bianco	GR26	Avellino (AV)	UNINA
Campania	Greco bianco	GR27	Avellino (AV)	UNINA
Campania	Aglianico Lasco	AL1-1	Ariano Irpino (AV)	UNINA
Campania	Aglianico Lasco	AL2-2	Ariano Irpino (AV)	UNINA
Campania	Aglianico Lasco	AL3	Ariano Irpino (AV)	UNINA
Campania	Aglianico Lasco	AL4	Ariano Irpino (AV)	UNINA
Campania	Aglianico Lasco	AL1-5	Ariano Irpino (AV)	UNINA
Campania	Aglianico Lasco	AL6	Ariano Irpino (AV)	UNINA
Campania	Aglianico Lasco	AL7	Ariano Irpino (AV)	UNINA
Campania	Aglianico Lasco	AL8	Ariano Irpino (AV)	UNINA
Campania	Aglianico Lasco	AL9	Ariano Irpino (AV)	UNINA
Campania	Aglianico Lasco	AL10	Ariano Irpino (AV)	UNINA
Campania	Aglianico Lasco	AL11	Ariano Irpino (AV)	UNINA
Campania	Aglianico Lasco	AL12	Ariano Irpino (AV)	UNINA
Campania	Aglianico Lasco	AL13	Ariano Irpino (AV)	UNINA
Campania	Aglianico Lasco	AL14	Ariano Irpino (AV)	UNINA
Campania	Aglianico Lasco	AL2-15	Ariano Irpino (AV)	UNINA
Campania	Aglianico Lasco	AL16	Ariano Irpino (AV)	UNINA
Campania	Aglianico Lasco	AL17	Ariano Irpino (AV)	UNINA
Campania	Aglianico Lasco	AL1-18	Ariano Irpino (AV)	UNINA
Campania	Aglianico Lasco	AL19	Ariano Irpino (AV)	UNINA
Campania	Aglianico Lasco	AL1-20	Ariano Irpino (AV)	UNINA
Campania	Aglianico Lasco	AL1-21	Ariano Irpino (AV)	UNINA
Campania	Aglianico Lasco	AL22	Ariano Irpino (AV)	UNINA
Campania	Aglianico Lasco	AL2-23	Ariano Irpino (AV)	UNINA
Campania	Aglianico Lasco	AL2-24	Andretta (AV)	UNINA
Campania	Aglianico Lasco	AL25	Andretta (AV)	UNINA
Campania	Aglianico Lasco	AL26	Andretta (AV)	UNINA
Campania	Aglianico Lasco	AL27	Andretta (AV)	UNINA
Campania	Aglianico Lasco	AL28	Andretta (AV)	UNINA
Campania	Aglianico Lasco	AL29	Castelfranci (AV)	UNINA
Campania	Aglianico Lasco	AL30	Castelfranci (AV)	UNINA
Campania	Aglianico Lasco	AL31	Castelfranci (AV)	UNINA
Campania	Aglianico Lasco	AL32	Castelfranci (AV)	UNINA
Campania	Aglianico Lasco	AL1-34	Ariano Irpino (AV)	UNINA
Campania	Aglianico Lasco	AL35	Ariano Irpino (AV)	UNINA
Campania	Aglianico Lasco	AL36	Ariano Irpino (AV)	UNINA
Campania	Aglianico Lasco	AL2-37	Ariano Irpino (AV)	UNINA
Campania	Aglianico Lasco	AL38	Avellino (AV)	UNINA
Campania	Aglianico Lasco	AL39*	Ariano Irpino (AV)	UNINA
Campania	Aglianico Lasco	AL42	Eboli (SA)	UNINA
Campania	Aglianico Lasco	AL43*	Ariano Irpino (AV)	UNINA
Campania	Aglianico Lasco	AL45	Ariano Irpino (AV)	UNINA
Campania	Aglianico Lasco	AL46	Ariano Irpino (AV)	UNINA
Campania	Aglianico Lasco	AL47	Ariano Irpino (AV)	UNINA
Campania	Aglianico Lasco	AL48	Ariano Irpino (AV)	UNINA
Campania	Aglianico Lasco	AL49	Ariano Irpino (AV)	UNINA
Campania	Aglianico Lasco	AL50	Ariano Irpino (AV)	UNINA
Campania	Aglianico Lasco	AL1-51	Ariano Irpino (AV)	UNINA
Campania	Aglianico Lasco	AL1-52	Ariano Irpino (AV)	UNINA
Campania	Aglianico Lasco	AL1-54	Manocalzati (AV)	UNINA
Campania	Aglianico Lasco	AL58	Ariano Irpino (AV)	UNINA
Campania	Aglianico Lasco	AL59	Ariano Irpino (AV)	UNINA
Campania	Aglianico Lasco	AL60	Ariano Irpino (AV)	UNINA
Campania	Aglianico Lasco	AL61	Ariano Irpino (AV)	UNINA
Campania	Aglianico Lasco	AL1-62	Ariano Irpino (AV)	UNINA
Campania	Aglianico Lasco	AL63	Ariano Irpino (AV)	UNINA
Campania	Aglianico Lasco	AL64	Ariano Irpino (AV)	UNINA
Campania	Aglianico Lasco	AL65	Ariano Irpino (AV)	UNINA
Campania	Aglianico Lasco	AL66	Ariano Irpino (AV)	UNINA
Campania	Aglianico Lasco	AL67	Ariano Irpino (AV)	UNINA
Campania	Aglianico Lasco	AL68	Ariano Irpino (AV)	UNINA
Campania	Aglianico Lasco	AL69	Ariano Irpino (AV)	UNINA
Campania	Aglianico Lasco	AL70	Ariano Irpino (AV)	UNINA
Campania	Aglianico Lasco	AL71	Ariano Irpino (AV)	UNINA
Campania	Aglianico Lasco	AL72	Ariano Irpino (AV)	UNINA
Campania	Camaiola	Cm-73	Amorosi (BN)	UNINA
Campania	Camaiola	Cm-74	Amorosi (BN)	UNINA
Campania	Camaiola	Cm-75	Amorosi (BN)	UNINA
Campania	Camaiola	Cm-76	Telese (BN)	UNINA
Campania	Camaiola	Cm-77	Telese (BN)	UNINA
Campania	Camaiola	Cm-78	Telese (BN)	UNINA
Campania	Camaiola	Cm-80	S. Lorenzello (BN)	UNINA
Campania	Camaiola	Cm-81	S. Lorenzello (BN)	UNINA
Campania	Camaiola	Cm-82	S. Lorenzello (BN)	UNINA
Campania	Camaiola	Cm-86	S. Lorenzello (BN)	UNINA
Campania	Camaiola	Cm-87	S. Lorenzello (BN)	UNINA
Campania	Camaiola	Cm-88	S. Lorenzello (BN)	UNINA
Campania	Camaiola	Cm-89	Faicchio (BN)	UNINA
Campania	Camaiola	Cm-90	Faicchio (BN)	UNINA
Campania	Camaiola	Cm-91	Faicchio (BN)	UNINA
Campania	Camaiola	Cm-92*	Faicchio (BN)	UNINA
Campania	Camaiola	Cm-93	Castelvenere (BN)	UNINA
Campania	Camaiola	Cm-94	Castelvenere (BN)	UNINA
Campania	Camaiola	Cm-95	Castelvenere (BN)	UNINA
Campania	Camaiola	Cm-96	Castelvenere (BN)	UNINA
Apulia	Uva di Troia	NT-77	Canosa di Puglia (BAT)	CRSFA
Apulia	Uva di Troia	NT-78	Ruvo di Puglia (BA)	CRSFA
Apulia	Uva di Troia	NT-79	Canosa di Puglia (BAT)	CRSFA
Apulia	Uva di Troia	NT-80	Canosa di Puglia (BAT)	CRSFA
Apulia	Uva di Troia	NT-81	Cerignola (FG)	CRSFA
Apulia	Uva di Troia	NT-82	Ruvo di Puglia (BA)	CRSFA
Apulia	Uva di Troia	NT-83	Canosa di Puglia (BAT)	CRSFA
Apulia	Uva di Troia	NT-84	Cerignola (FG)	CRSFA
Apulia	Uva di Troia	NT-85	Cerignola (FG)	CRSFA
Apulia	Uva di Troia	NT-86	Cerignola (FG)	CRSFA
Apulia	Uva di Troia	NT-87	Cerignola (FG)	CRSFA
Apulia	Uva di Troia	NT-88*	Cerignola (FG)	CRSFA
Apulia	Uva di Troia	NT-89	Cerignola (FG)	CRSFA
Apulia	Uva di Troia	NT-90	Cerignola (FG)	CRSFA
Apulia	Uva di Troia	NT-91*	Ruvo di Puglia (BA)	CRSFA
Apulia	Uva di Troia	NT-94	Brindisi	CRSFA
Apulia	Malvasia Nera	Ma-92	Brindisi	CRSFA
Apulia	Malvasia Nera	Ma-93	Mesagne (BR)	CRSFA
Apulia	Malvasia Nera	Ma-96	Brindisi	CRSFA
Apulia	Malvasia Nera	Ma-97	Crispiano (TA)	CRSFA
Apulia	Malvasia Nera	Ma-98	Brindisi	CRSFA
Apulia	Malvasia Nera	Ma-99	Brindisi	CRSFA
Apulia	Malvasia Nera	Ma-100	Mesagne (BR)	CRSFA
Apulia	Malvasia Nera	Ma-101	Bitonto (BA)	CRSFA
Apulia	Minutolo	Mn-C2D2	Locorotondo (BA)	CRSFA
Apulia	Minutolo	Mn-C21G	Locorotondo (BA)	CRSFA
Apulia	Minutolo	Mn-C25A	Ostuni (BR)	CRSFA
Apulia	Minutolo	Mn-C25F	Ostuni (BR)	CRSFA
Apulia	Minutolo	Mn-C25I	Cisternino (BR)	CRSFA
Apulia	Minutolo	Mn-C24L*	Fasano (BR)	CRSFA
