# Supplementary material for: Genetic diversity and signature of divergence in the genome of grapevine clones of Southern Italy varieties
Source: Front Plant Sci. 2023 Sep 13;14:1201287. doi: 10.3389/fpls.2023.1201287 (PMC10525710; doi:10.3389/fpls.2023.1201287)
Supplement: Supplementary Table 2 — Identity-by-state (IBS) values and Kinship coefficients (Relatedness-PHI) calculated for the AL1 and AL2 populations. [file Table_2.xlsx]

## Sheet: Foglio1
Table S2. Identity-by-state (IBS) values and Kinship coefficients (Relatedness-PHI) calculated for the AL1 and AL2 populations.
ID-1	ID-2	IBS	RELATEDNESS_PHI
AL1-1	AL1-1	1	0.5
AL1-18	AL1-18	1	0.5
AL1-20	AL1-20	1	0.5
AL1-21	AL1-21	1	0.5
AL1-34	AL1-34	1	0.5
AL1-5	AL1-5	1	0.5
AL1-51	AL1-51	1	0.5
AL1-54	AL1-54	1	0.5
AL1-62	AL1-62	1	0.5
AL2-15	AL2-15	1	0.5
AL2-2	AL2-2	1	0.5
AL2-23	AL2-23	1	0.5
AL2-24	AL2-24	1	0.5
AL2-37	AL2-37	1	0.5
AL2-37	AL2-2	0.993654	0.458733
AL2-24	AL2-15	0.988522	0.428571
AL2-23	AL2-15	0.909006	0.311808
AL2-24	AL2-23	0.903156	0.306011
AL2-24	AL2-2	0.877166	0.30541
AL2-37	AL2-24	0.875345	0.296364
AL2-37	AL2-15	0.869165	0.263352
AL2-2	AL2-15	0.871206	0.261484
AL2-24	AL1-1	0.718133	0.143079
AL2-23	AL1-1	0.730328	0.137288
AL2-15	AL1-1	0.719457	0.133648
AL2-23	AL2-2	0.780764	0.103846
AL1-20	AL1-1	0.701578	0.0994152
AL1-51	AL1-1	0.743309	0.0862801
AL1-51	AL1-20	0.743932	0.0806223
AL2-37	AL2-23	0.780598	0.0804829
AL1-51	AL1-5	0.737349	0.0569536
AL1-51	AL1-21	0.719715	0.039031
AL2-24	AL1-54	0.686017	0.0302521
AL2-24	AL1-51	0.722812	0.03003
AL1-21	AL1-20	0.684637	0.0194444
AL2-15	AL1-54	0.682044	0.0119048
AL2-15	AL1-51	0.716359	0.0106222
AL1-5	AL1-20	0.706765	0.00546448
AL1-62	AL1-51	0.713415	0
AL2-24	AL1-20	0.614171	-0.00155521
AL2-24	AL1-5	0.596071	-0.00434153
AL2-15	AL1-20	0.612184	-0.0110063
AL1-21	AL1-1	0.655171	-0.0138889
AL1-5	AL1-21	0.680333	-0.0143229
AL2-37	AL1-1	0.658592	-0.0219966
AL1-54	AL1-51	0.715174	-0.0227618
AL2-15	AL1-5	0.595188	-0.0248538
AL2-2	AL1-1	0.657764	-0.0358306
AL1-51	AL1-34	0.699041	-0.0372493
AL1-54	AL1-21	0.672498	-0.0446429
AL1-54	AL1-20	0.682816	-0.0471698
AL2-24	AL1-21	0.557941	-0.0500736
AL1-51	AL1-18	0.716359	-0.0503049
AL2-37	AL1-54	0.678126	-0.0570902
AL2-24	AL1-62	0.551319	-0.0592217
AL1-54	AL1-1	0.679064	-0.0597484
AL1-54	AL1-5	0.658205	-0.0628655
AL1-62	AL1-21	0.664717	-0.0688623
AL1-5	AL1-34	0.673932	-0.0691563
AL2-15	AL1-62	0.550215	-0.0770548
AL1-34	AL1-18	0.687617	-0.0785256
AL2-15	AL1-21	0.555292	-0.078869
AL1-62	AL1-1	0.612901	-0.0791139
AL2-2	AL1-51	0.695294	-0.0816327
AL1-5	AL1-1	0.640547	-0.0819672
AL1-62	AL1-5	0.653736	-0.0838235
AL2-37	AL1-51	0.689258	-0.0863192
AL2-23	AL1-51	0.695498	-0.0929853
AL2-2	AL1-54	0.678623	-0.0971731
AL2-37	AL1-20	0.593036	-0.101523
AL1-34	AL1-21	0.684582	-0.106892
AL1-21	AL1-18	0.688169	-0.119581
AL1-62	AL1-20	0.629125	-0.120253
AL2-23	AL1-20	0.591822	-0.123729
AL2-37	AL1-5	0.574054	-0.126761
AL2-2	AL1-5	0.573447	-0.132931
AL1-34	AL1-20	0.669187	-0.142222
AL2-2	AL1-20	0.594085	-0.14658
AL2-24	AL1-34	0.553747	-0.152997
AL2-23	AL1-54	0.634312	-0.154982
AL1-34	AL1-1	0.618089	-0.157037
AL2-24	AL1-18	0.579958	-0.158784
AL1-5	AL1-18	0.660192	-0.164464
AL2-23	AL1-62	0.551374	-0.165428
AL1-54	AL1-34	0.655722	-0.165869
AL1-20	AL1-18	0.66273	-0.167457
AL2-23	AL1-5	0.567653	-0.169279
AL2-37	AL1-21	0.541772	-0.185008
AL2-37	AL1-62	0.546187	-0.185529
AL2-15	AL1-34	0.552091	-0.188198
AL1-62	AL1-54	0.638506	-0.196918
AL2-15	AL1-18	0.579075	-0.201709
AL2-2	AL1-62	0.545801	-0.206406
AL2-23	AL1-21	0.533164	-0.215655
AL2-2	AL1-21	0.541717	-0.221538
AL2-2	AL1-34	0.553857	-0.228099
AL2-37	AL1-34	0.555016	-0.228522
AL1-18	AL1-1	0.647059	-0.233807
AL1-62	AL1-18	0.649321	-0.247849
AL1-54	AL1-18	0.668249	-0.247863
AL1-62	AL1-34	0.610308	-0.263242
AL2-2	AL1-18	0.573557	-0.269982
AL2-37	AL1-18	0.574937	-0.285185
AL2-23	AL1-34	0.530184	-0.375215
AL2-23	AL1-18	0.562686	-0.382189
