# Supplementary material for: Genetic diversity and signature of divergence in the genome of grapevine clones of Southern Italy varieties
Source: Front Plant Sci. 2023 Sep 13;14:1201287. doi: 10.3389/fpls.2023.1201287 (PMC10525710; doi:10.3389/fpls.2023.1201287)
Supplement: Supplementary Table 3 — List of divergent SNPs (FST ≥ 0.80) falling into gene regions. [file Table_3.xlsx]

## Sheet: Foglio1
Table S3. List of divergent SNP (FST ≥ 0.80) falling into gene regions.
SNP ID	Chromosome	SNP marker	Population comparison	Gene		Gene ID	Gene Description
				Start	End
	1	.		1098317	1102802	VIT_201s0011g01290	allantoate amidohydrolase
369:121:-	1	1098520	AL1 vs Cm	1098520
	1			1316045	1325329	VIT_201s0011g01510	potassium transporter
449:450:-	1	1317028	AL1 vs AL2	1317028
449:450:-	1	1317028	AL1 vs Mn	1317028
449:450:-	1	1317028	AL2 vs Ma	1317028
449:450:-	1	1317028	Ma vs Mn	1317028
	1	.		2948035	2949172	VIT_201s0011g03240
956:145:+	1	2948314	NT vs Ma	2948314
956:145:+	1	2948314	NT vs Gr	2948314
	1			3141923	3142868	VIT_201s0011g03460	conserved peptide upstream open reading frame 53
994:15:-	1	3142598	AL1 vs Ma	3142598
994:15:-	1	3142598	Cm vs Ma	3142598
994:15:-	1	3142598	NT vs Ma	3142598
994:15:-	1	3142598	Ma vs Mn	3142598
994:15:-	1	3142598	Ma vs Gr	3142598
	1			3341247	3358054	VIT_201s0011g03700
1073:268:+	1	3356973	Cm vs NT	3356973
1073:268:+	1	3356973	NT vs Ma	3356973
1073:268:+	1	3356973	Ma vs Gr	3356973
1073:268:+	1	3356973	Cm vs Gr	3356973
	1	.		4242897	4245839	VIT_201s0011g04710
1390:310:-	1	4244946	AL1 vs Cm	4244946
1390:310:-	1	4244946	AL2 vs Cm	4244946
1390:310:-	1	4244946	Cm vs NT	4244946
1390:310:-	1	4244946	Cm vs Gr	4244946
	1			5089187	5104138	VIT_201s0011g05440
1688:371:-	1	5090540	Cm vs NT	5090540
1688:371:-	1	5090540	NT vs Ma	5090540
1688:371:-	1	5090540	NT vs Mn	5090540
1688:371:-	1	5090540	NT vs Gr	5090540
	1	.		5514450	5545366	VIT_201s0011g05765	tpa: rna-metabolising metallo-beta-lactamase
1811:103:+	1	5544931	Cm vs Mn	5544931
	1	.		9457158	9476642	VIT_201s0026g00690
3082:25:-	1	9457918	AL2 vs Cm	9457918
3082:25:-	1	9457918	Cm vs NT	9457918
3082:25:-	1	9457918	Cm vs Ma	9457918
3082:25:-	1	9457918	Cm vs Mn	9457918
3082:25:-	1	9457918	Cm vs Gr	9457918
	1	.		10647305	10652139	VIT_201s0026g01570	nitrate transporter -like
3460:125:+	1	10650640	Mn vs Gr	10650640
	1	.		11514697	11528672	VIT_201s0026g02120	microtubule-associated protein rp eb family member 1-like isoform 1
3737:33:-	1	11522020	AL1 vs NT	11522020
3737:33:-	1	11522020	Cm vs NT	11522020
3737:33:-	1	11522020	NT vs Mn	11522020
3737:33:-	1	11522020	NT vs Gr	11522020
	1	.		12090339	12106758	VIT_201s0026g02490	ectonucleoside triphosphate diphosphohydrolase 1-like isoform 1
3938:13:+	1	12103829	AL2 vs Cm	12103829
3938:13:+	1	12103829	AL2 vs NT	12103829
3938:13:+	1	12103829	Cm vs Ma	12103829
3938:13:+	1	12103829	NT vs Ma	12103829
3938:53:+	1	12103869	AL2 vs Cm	12103869
3938:53:+	1	12103869	AL2 vs NT	12103869
3938:53:+	1	12103869	Cm vs Ma	12103869
3938:53:+	1	12103869	NT vs Ma	12103869
	1	.		12125454	12128402	VIT_201s0026g02500	vacuolar amino acid transporter 1-like
3948:25:-	1	12127944	AL2 vs Cm	12127944
3948:25:-	1	12127944	AL2 vs NT	12127944
3948:25:-	1	12127944	Cm vs Ma	12127944
3948:25:-	1	12127944	NT vs Ma	12127944
3948:25:-	1	12127944	NT vs Gr	12127944
3948:25:-	1	12127944	Cm vs Gr	12127944
3948:22:-	1	12127947	AL2 vs Cm	12127947
3948:22:-	1	12127947	AL2 vs NT	12127947
3948:22:-	1	12127947	Cm vs Ma	12127947
3948:22:-	1	12127947	NT vs Ma	12127947
3948:22:-	1	12127947	NT vs Gr	12127947
3948:22:-	1	12127947	Cm vs Gr	12127947
	1			16174950	16202539	VIT_201s0010g00840
5496:20:+	1	16176417	AL2 vs Cm	16176417
5496:20:+	1	16176417	AL2 vs NT	16176417
5496:20:+	1	16176417	Cm vs Ma	16176417
5496:20:+	1	16176417	Cm vs Mn	16176417
5496:20:+	1	16176417	NT vs Mn	16176417
5496:20:+	1	16176417	NT vs Gr	16176417
5496:20:+	1	16176417	Cm vs Gr	16176417
	1	.		20940472	20943667	VIT_201s0010g03600	scp1-like small phosphatase 5
7089:209:+	1	20942794	AL1 vs NT	20942794
7089:209:+	1	20942794	AL2 vs NT	20942794
7089:209:+	1	20942794	Cm vs NT	20942794
7089:209:+	1	20942794	NT vs Gr	20942794
	1	.		22640127	22644443	VIT_201s0150g00210
7576:255:-	1	22641210	AL2 vs Cm	22641210
7576:255:-	1	22641210	Ma vs Gr	22641210
7576:255:-	1	22641210	Cm vs Gr	22641210
	2			953146	960480	VIT_202s0025g00990	abc transporter c family member 10-like
8276:410:+	2	959218	Cm vs NT	959218
8276:410:+	2	959218	NT vs Ma	959218
8276:410:+	2	959218	Ma vs Gr	959218
8276:410:+	2	959218	Cm vs Gr	959218
	2	.		3856605	3868462	VIT_202s0025g04390	transcriptional corepressor
9231:21:+	2	3862437	AL1 vs Ma	3862437
9231:21:+	2	3862437	NT vs Ma	3862437
9231:21:+	2	3862437	Ma vs Mn	3862437
9231:21:+	2	3862437	Ma vs Gr	3862437
	2	.		4624605	4628602	VIT_202s0025g05140	atp-dependent clp protease proteolytic subunit
9435:237:+	2	4626486	Mn vs Gr	4626486
	2			5121053	5121713	VIT_202s0154g00280	14 kda proline-rich protein
9538:372:-	2	5121480	AL1 vs NT	5121480
9538:372:-	2	5121480	AL1 vs Gr	5121480
	2	.		5436284	5450027	VIT_202s0236g00010	uncharacterized protein loc100256037
9662:117:-	2	5449194	AL2 vs NT	5449194
9662:117:-	2	5449194	Cm vs NT	5449194
9662:117:-	2	5449194	NT vs Gr	5449194
	2	.		7535566	7537650	VIT_202s0012g01380	uncharacterized protein loc100255790
10309:6:+	2	7536398	AL1 vs NT	7536398
10309:6:+	2	7536398	AL1 vs Ma	7536398
10309:6:+	2	7536398	AL1 vs Mn	7536398
10309:6:+	2	7536398	AL1 vs Gr	7536398
	3	.		1472460	1476347	VIT_203s0038g02140	auxin influx carrier component
15052:79:+	3	1473566	AL1 vs Cm	1473566
15052:79:+	3	1473566	AL2 vs Cm	1473566
15052:79:+	3	1473566	Cm vs NT	1473566
15052:79:+	3	1473566	Cm vs Ma	1473566
	3	.		6668067	6688765	VIT_203s0091g00360	uncharacterized protein
16660:434:+	3	6681923	AL1 vs NT	6681923
16660:434:+	3	6681923	AL2 vs NT	6681923
16660:434:+	3	6681923	NT vs Mn	6681923
	3	.		8486591	8618763	VIT_203s0088g00450	fkbp12-rapamycin complex-associated protein
17269:113:-	3	8489245	AL1 vs NT	8489245
17269:113:-	3	8489245	AL2 vs NT	8489245
17269:113:-	3	8489245	NT vs Ma	8489245
17269:113:-	3	8489245	NT vs Mn	8489245
17269:106:-	3	8489252	AL1 vs NT	8489252
17269:106:-	3	8489252	AL2 vs NT	8489252
17269:106:-	3	8489252	NT vs Ma	8489252
17269:106:-	3	8489252	NT vs Mn	8489252
17270:116:+	3	8507729	AL1 vs NT	8507729
17270:116:+	3	8507729	AL2 vs NT	8507729
17270:116:+	3	8507729	NT vs Ma	8507729
17270:116:+	3	8507729	NT vs Mn	8507729
	3			9223670	9231652	VIT_203s0088g01000	uncharacterized protein loc100266970
17470:14:-	3	9224620	AL2 vs Mn	9224620
17470:14:-	3	9224620	NT vs Mn	9224620
17470:14:-	3	9224620	Ma vs Mn	9224620
17470:14:-	3	9224620	Mn vs Gr	9224620
	3	.		9538799	9552477	VIT_203s0088g01250	l-galactose dehydrogenase
17601:23:-	3	9541660	AL1 vs NT	9541660
17601:23:-	3	9541660	AL1 vs Ma	9541660
17601:23:-	3	9541660	AL1 vs Mn	9541660
17601:23:-	3	9541660	AL1 vs Gr	9541660
	3			9762424	9767619	VIT_203s0097g00080	l-type lectin-domain containing receptor kinase -like
17667:100:+	3	9762539	AL1 vs AL2	9762539
17667:100:+	3	9762539	AL1 vs NT	9762539
17667:100:+	3	9762539	AL1 vs Mn	9762539
17667:100:+	3	9762539	AL2 vs Cm	9762539
17667:100:+	3	9762539	Cm vs NT	9762539
17667:100:+	3	9762539	Cm vs Mn	9762539
	3	.		15345478	15355148	VIT_203s0017g00640	2-oxoglutarate malate translocator
19929:64:+	3	15353438	AL2 vs Cm	15353438
19929:64:+	3	15353438	AL2 vs Ma	15353438
19929:64:+	3	15353438	Cm vs NT	15353438
19929:64:+	3	15353438	Cm vs Mn	15353438
19929:64:+	3	15353438	NT vs Ma	15353438
19929:64:+	3	15353438	Ma vs Mn	15353438
19929:380:+	3	15353754	AL2 vs Cm	15353754
19929:380:+	3	15353754	AL2 vs Ma	15353754
19929:380:+	3	15353754	Cm vs NT	15353754
19929:380:+	3	15353754	Cm vs Mn	15353754
19929:380:+	3	15353754	NT vs Ma	15353754
19929:380:+	3	15353754	Ma vs Mn	15353754
	4	.		1528988	1533393	VIT_204s0008g01910	uncharacterized protein loc100257849
22307:232:+	4	1529991	AL2 vs NT	1529991
22307:232:+	4	1529991	AL2 vs Ma	1529991
22307:232:+	4	1529991	NT vs Gr	1529991
22307:232:+	4	1529991	Ma vs Gr	1529991
22307:287:+	4	1530046	AL2 vs Ma	1530046
22307:287:+	4	1530046	Ma vs Mn	1530046
22307:316:+	4	1530075	AL2 vs Ma	1530075
22307:316:+	4	1530075	Ma vs Mn	1530075
	4	.		1854578	1857270	VIT_204s0008g02250	fiddlehead-like protein
22413:29:+	4	1854617	AL2 vs Cm	1854617
22413:29:+	4	1854617	AL2 vs Ma	1854617
22413:29:+	4	1854617	AL2 vs Gr	1854617
	4	.		2534131	2548386	VIT_204s0008g03060	ddb1- and cul4-associated factor homolog 1-like
22598:152:+	4	2539146	AL2 vs Cm	2539146
22598:152:+	4	2539146	AL2 vs NT	2539146
	4	.		4366865	4384927	VIT_204s0008g04890	transcriptional corepressor leunig
23166:142:-	4	4373032	Ma vs Gr	4373032
	4	.		4494677	4502288	VIT_204s0008g05000	ubiquinol-cytochrome c reductase subunit 7
23202:47:+	4	4501493	NT vs Mn	4501493
23202:60:+	4	4501506	NT vs Mn	4501506
	4	.		4744283	4749935	VIT_204s0008g05240	mitochondrial substrate carrier family protein
23289:56:-	4	4744773	AL1 vs NT	4744773
23289:56:-	4	4744773	Cm vs NT	4744773
23289:56:-	4	4744773	NT vs Ma	4744773
23289:56:-	4	4744773	NT vs Mn	4744773
23289:56:-	4	4744773	NT vs Gr	4744773
	4			4840640	4844193	VIT_204s0008g05400	probable carboxylesterase 17
23337:14:-	4	4844125	AL2 vs Cm	4844125
23337:14:-	4	4844125	AL2 vs NT	4844125
23337:14:-	4	4844125	Cm vs Ma	4844125
23337:14:-	4	4844125	NT vs Ma	4844125
23337:14:-	4	4844125	NT vs Gr	4844125
23337:14:-	4	4844125	Cm vs Gr	4844125
	4			4844194	4845197	VIT_204s0008g05410	probable carboxylesterase 17
23336:87:+	4	4844223	AL2 vs NT	4844223
23336:87:+	4	4844223	NT vs Ma	4844223
23336:87:+	4	4844223	NT vs Gr	4844223
	4	.		4864783	4886214	VIT_204s0008g05430	rna-dependent rna polymerase 6
23352:384:-	4	4882991	AL2 vs Cm	4882991
23352:384:-	4	4882991	AL2 vs Mn	4882991
23352:384:-	4	4882991	Cm vs NT	4882991
23352:384:-	4	4882991	NT vs Mn	4882991
23352:384:-	4	4882991	Mn vs Gr	4882991
23352:384:-	4	4882991	Cm vs Gr	4882991
	4			6448272	6495748	VIT_204s0008g06530	formin-like protein 18
23807:50:-	4	6454479	AL2 vs Mn	6454479
23807:50:-	4	6454479	Cm vs Mn	6454479
23807:50:-	4	6454479	NT vs Mn	6454479
	4			7134486	7136999	VIT_204s0008g07040	peroxidase 46-like
24010:112:+	4	7134521	Cm vs Ma	7134521
	4	.		7178740	7188137	VIT_204s0008g07070	eukaryotic translation initiation factor 3 subunit b-like
24035:36:-	4	7181089	AL1 vs NT	7181089
24035:36:-	4	7181089	AL2 vs NT	7181089
24035:36:-	4	7181089	Cm vs NT	7181089
24035:36:-	4	7181089	NT vs Ma	7181089
24035:36:-	4	7181089	NT vs Mn	7181089
24035:36:-	4	7181089	NT vs Gr	7181089
	4	.		8890369	8898090	VIT_204s0069g00790	cyclic nucleotide gated channel
24562:44:-	4	8891075	AL2 vs Cm	8891075
24562:44:-	4	8891075	Cm vs NT	8891075
24562:44:-	4	8891075	Cm vs Gr	8891075
	4			11088809	11103145	VIT_204s0079g00520	armadillo beta-catenin-like repeat-containing protein
25279:251:+	4	11092728	Cm vs NT	11092728
25279:251:+	4	11092728	NT vs Ma	11092728
25279:251:+	4	11092728	NT vs Mn	11092728
25279:251:+	4	11092728	NT vs Gr	11092728
25279:294:+	4	11092771	Cm vs NT	11092771
25279:294:+	4	11092771	Cm vs Ma	11092771
25279:294:+	4	11092771	Cm vs Mn	11092771
25279:294:+	4	11092771	NT vs Gr	11092771
25279:294:+	4	11092771	Ma vs Gr	11092771
25279:294:+	4	11092771	Mn vs Gr	11092771
25279:311:+	4	11092788	Cm vs NT	11092788
25279:311:+	4	11092788	Cm vs Ma	11092788
25279:311:+	4	11092788	Cm vs Mn	11092788
25279:311:+	4	11092788	NT vs Gr	11092788
25279:311:+	4	11092788	Ma vs Gr	11092788
25279:311:+	4	11092788	Mn vs Gr	11092788
25279:312:+	4	11092789	Cm vs NT	11092789
25279:312:+	4	11092789	Cm vs Ma	11092789
25279:312:+	4	11092789	Cm vs Mn	11092789
25279:312:+	4	11092789	NT vs Gr	11092789
25279:312:+	4	11092789	Ma vs Gr	11092789
25279:312:+	4	11092789	Mn vs Gr	11092789
	4	.		15654551	15658542	VIT_204s0043g00990	serine-threonine protein plant-
27037:66:-	4	15658451	Cm vs Mn	15658451
27037:66:-	4	15658451	Cm vs Gr	15658451
	4	.		18001185	18009036	VIT_204s0023g01450	splicing factor u2af large subunit a
27751:79:-	4	18007386	AL1 vs Cm	18007386
27751:79:-	4	18007386	AL2 vs Cm	18007386
27751:79:-	4	18007386	Cm vs NT	18007386
27751:79:-	4	18007386	Cm vs Ma	18007386
27751:79:-	4	18007386	Cm vs Mn	18007386
27751:79:-	4	18007386	Cm vs Gr	18007386
	4	.		23152706	23157074	VIT_204s0044g01560	atp binding
29458:371:+	4	23156610	AL2 vs Cm	23156610
29458:371:+	4	23156610	AL2 vs Gr	23156610
29458:371:+	4	23156610	Cm vs Mn	23156610
29458:371:+	4	23156610	Mn vs Gr	23156610
	4	.		23600708	23604518	VIT_204s0044g01750	thioredoxin reductase
29600:88:+	4	23603136	AL2 vs Cm	23603136
29600:88:+	4	23603136	Cm vs Mn	23603136
29600:88:+	4	23603136	Cm vs Gr	23603136
	5	.		853850	857999	VIT_205s0077g01100	ubiquitin carrier protein e2
30017:98:-	5	854753	AL2 vs Cm	854753
30017:98:-	5	854753	Cm vs Mn	854753
30017:98:-	5	854753	Cm vs Gr	854753
	5	.		2906712	2913733	VIT_205s0020g01160	condensin-2 complex subunit d3-like
30719:102:-	5	2907751	Cm vs Mn	2907751
30719:102:-	5	2907751	Mn vs Gr	2907751
	5	.		5964203	5982994	VIT_205s0020g04270	calcium-transporting atpase plasma membrane-type-like
31788:120:-	5	5971851	AL2 vs Cm	5971851
31788:120:-	5	5971851	AL2 vs NT	5971851
31788:120:-	5	5971851	AL2 vs Mn	5971851
31788:120:-	5	5971851	NT vs Gr	5971851
31788:120:-	5	5971851	Mn vs Gr	5971851
31788:120:-	5	5971851	Cm vs Gr	5971851
	5	.		7238118	7298290	VIT_205s0049g00190	actin-related protein 9-like
32191:322:-	5	7274478	Mn vs Gr	7274478
	5	.		7929314	7933641	VIT_205s0049g00930	inorganic phosphate
32456:10:+	5	7931220	AL2 vs Mn	7931220
32456:10:+	5	7931220	Cm vs Mn	7931220
32456:10:+	5	7931220	Mn vs Gr	7931220
	5	.		7972413	7985636	VIT_205s0049g00960	cryptochrome 2
32469:115:+	5	7973093	AL2 vs NT	7973093
32469:115:+	5	7973093	Cm vs NT	7973093
32469:115:+	5	7973093	NT vs Mn	7973093
	5			9637019	9715468	VIT_205s0049g02090	dna mismatch repair protein
33065:198:-	5	9694172	AL1 vs NT	9694172
33065:198:-	5	9694172	AL1 vs Mn	9694172
33065:198:-	5	9694172	AL1 vs Gr	9694172
33065:198:-	5	9694172	AL2 vs NT	9694172
33065:198:-	5	9694172	AL2 vs Gr	9694172
	5	.		11492101	11500909	VIT_205s0051g00640	purple acid phosphatase 23
33820:51:+	5	11498341	AL2 vs Cm	11498341
33820:51:+	5	11498341	Cm vs NT	11498341
33820:51:+	5	11498341	Cm vs Mn	11498341
33820:51:+	5	11498341	Cm vs Gr	11498341
	5	EVM		17230824	17233207	VIT_205s0029g01285	ankyrin repeat-containing protein at3g12360-like
36201:410:-	5	17231080	AL1 vs NT	17231080
36201:410:-	5	17231080	AL2 vs NT	17231080
36201:410:-	5	17231080	Cm vs NT	17231080
36201:410:-	5	17231080	NT vs Gr	17231080
36201:380:-	5	17231110	AL1 vs NT	17231110
36201:380:-	5	17231110	AL2 vs NT	17231110
36201:380:-	5	17231110	Cm vs NT	17231110
36201:380:-	5	17231110	NT vs Gr	17231110
36201:359:-	5	17231131	AL1 vs NT	17231131
36201:359:-	5	17231131	AL2 vs NT	17231131
36201:359:-	5	17231131	Cm vs NT	17231131
36201:359:-	5	17231131	NT vs Gr	17231131
36201:37:-	5	17231453	AL1 vs NT	17231453
36201:37:-	5	17231453	AL2 vs NT	17231453
36201:37:-	5	17231453	Cm vs NT	17231453
36201:37:-	5	17231453	NT vs Gr	17231453
36201:10:-	5	17231480	AL1 vs NT	17231480
36201:10:-	5	17231480	AL2 vs NT	17231480
36201:10:-	5	17231480	Cm vs NT	17231480
36201:10:-	5	17231480	NT vs Gr	17231480
	5	.		19302787	19374555	VIT_205s0062g00860	dna topoisomerase iii
36925:245:+	5	19307153	NT vs Gr	19307153
36925:245:+	5	19307153	Mn vs Gr	19307153
	5	.		19401921	19439072	VIT_205s0062g00890	water dikinase
36952:133:-	5	19415807	AL1 vs Mn	19415807
36952:133:-	5	19415807	AL2 vs Mn	19415807
36952:133:-	5	19415807	Cm vs Mn	19415807
36952:133:-	5	19415807	Mn vs Gr	19415807
	5	.		19871547	19875129	VIT_205s0062g01160	pectinesterase family protein
37076:21:+	5	19874796	AL2 vs Cm	19874796
37076:21:+	5	19874796	AL2 vs NT	19874796
37076:21:+	5	19874796	AL2 vs Mn	19874796
37076:21:+	5	19874796	AL2 vs Gr	19874796
	5			22105427	22131636	VIT_205s0102g00250	uncharacterized protein
37831:11:+	5	22117160	AL1 vs Cm	22117160
37831:11:+	5	22117160	AL1 vs Gr	22117160
37831:11:+	5	22117160	AL2 vs NT	22117160
37831:11:+	5	22117160	Cm vs NT	22117160
37831:11:+	5	22117160	NT vs Ma	22117160
37831:11:+	5	22117160	NT vs Gr	22117160
37831:14:+	5	22117163	Cm vs Ma	22117163
37831:75:+	5	22117224	AL1 vs Cm	22117224
37831:75:+	5	22117224	AL2 vs Cm	22117224
37831:75:+	5	22117224	Cm vs Ma	22117224
37831:75:+	5	22117224	Cm vs Gr	22117224
	5	.		22414263	22421514	VIT_205s0102g00470	protein far1-related sequence 5-like
37931:123:-	5	22418458	Cm vs Mn	22418458
37931:123:-	5	22418458	NT vs Mn	22418458
	5			24879004	24891429	VIT_205s0094g01600	methylenetetrahydrofolate reductase
38755:111:-	5	24880613	AL1 vs NT	24880613
38755:111:-	5	24880613	AL2 vs NT	24880613
38755:111:-	5	24880613	Cm vs NT	24880613
38755:111:-	5	24880613	Cm vs Mn	24880613
38755:111:-	5	24880613	NT vs Gr	24880613
38755:111:-	5	24880613	Mn vs Gr	24880613
38755:74:-	5	24880650	AL1 vs NT	24880650
38755:74:-	5	24880650	AL2 vs NT	24880650
38755:74:-	5	24880650	Cm vs NT	24880650
38755:74:-	5	24880650	Cm vs Mn	24880650
38755:74:-	5	24880650	NT vs Gr	24880650
38755:74:-	5	24880650	Mn vs Gr	24880650
38755:55:-	5	24880669	AL1 vs NT	24880669
38755:55:-	5	24880669	AL2 vs NT	24880669
38755:55:-	5	24880669	Cm vs NT	24880669
38755:55:-	5	24880669	Cm vs Mn	24880669
38755:55:-	5	24880669	NT vs Gr	24880669
38755:55:-	5	24880669	Mn vs Gr	24880669
	5	.		24892228	24902455	VIT_205s0094g01620	aminoacyl trna synthase complex-interacting multifunctional protein 1-like
38765:130:+	5	24900740	AL1 vs NT	24900740
38765:130:+	5	24900740	AL2 vs NT	24900740
38765:130:+	5	24900740	Cm vs NT	24900740
38765:130:+	5	24900740	NT vs Ma	24900740
	6	.		1429176	1431834	VIT_206s0004g01240	peroxidase n-like
39375:123:+	6	1429282	Cm vs NT	1429282
39375:123:+	6	1429282	Cm vs Ma	1429282
39375:123:+	6	1429282	NT vs Gr	1429282
	6	.		2111599	2116312	VIT_206s0004g01720	protein
39595:109:+	6	2112690	Cm vs NT	2112690
	6	.		3628619	3636868	VIT_206s0004g02900	4-hydroxy-3-methylbut-2-en-1-yl diphosphate synthase
40060:57:+	6	3630571	AL1 vs NT	3630571
40060:57:+	6	3630571	AL2 vs NT	3630571
40060:57:+	6	3630571	NT vs Ma	3630571
40060:57:+	6	3630571	NT vs Gr	3630571
	6	EVM		12533509	12539002	VIT_206s0009g01085	double-stranded rna binding protein
43154:84:-	6	12536035	AL1 vs NT	12536035
43154:84:-	6	12536035	Cm vs NT	12536035
43154:84:-	6	12536035	NT vs Mn	12536035
43154:84:-	6	12536035	NT vs Gr	12536035
	7	.		40586	43838	VIT_207s0141g00070	beta-ketoacyl-coa synthase family protein
46037:78:+	7	43709	AL2 vs Cm	43709
46037:78:+	7	43709	Cm vs Mn	43709
46037:78:+	7	43709	NT vs Mn	43709
46037:78:+	7	43709	Mn vs Gr	43709
	7	.		1339318	1345048	VIT_207s0104g00020	arm repeat protein interacting with abf2
46508:20:+	7	1340556	AL2 vs Cm	1340556
46508:20:+	7	1340556	Cm vs NT	1340556
46508:20:+	7	1340556	Cm vs Ma	1340556
46508:20:+	7	1340556	Cm vs Mn	1340556
46508:20:+	7	1340556	Cm vs Gr	1340556
	7			2378465	2379712	VIT_207s0104g01350	casp-like protein vit_07s0104g01350-like
46853:91:+	7	2379228	AL2 vs NT	2379228
46853:91:+	7	2379228	NT vs Ma	2379228
46853:91:+	7	2379228	NT vs Mn	2379228
	7	.		3557015	3565129	VIT_207s0005g00960	uncharacterized protein loc100243435
47220:295:+	7	3557241	AL1 vs NT	3557241
47220:295:+	7	3557241	AL2 vs NT	3557241
47220:295:+	7	3557241	Cm vs NT	3557241
47220:295:+	7	3557241	NT vs Ma	3557241
47220:295:+	7	3557241	NT vs Mn	3557241
	7			3581296	3584505	VIT_207s0005g01010	two-component response regulator arr2-like
47225:82:+	7	3582004	AL2 vs Cm	3582004
47225:82:+	7	3582004	AL2 vs NT	3582004
47225:82:+	7	3582004	Cm vs Ma	3582004
47225:82:+	7	3582004	Cm vs Mn	3582004
47225:82:+	7	3582004	NT vs Mn	3582004
47225:82:+	7	3582004	NT vs Gr	3582004
47225:82:+	7	3582004	Cm vs Gr	3582004
	7	.		4458964	4463776	VIT_207s0005g02010	pii protein
47489:126:-	7	4460776	AL1 vs Cm	4460776
47489:126:-	7	4460776	AL2 vs Cm	4460776
47489:126:-	7	4460776	Cm vs Ma	4460776
47489:126:-	7	4460776	Cm vs Mn	4460776
47489:126:-	7	4460776	Cm vs Gr	4460776
	7	.		7199229	7203122	VIT_207s0005g04100	probable lrr receptor-like serine threonine-protein kinase at4g08850-like
48486:136:+	7	7201644	AL1 vs Mn	7201644
48486:136:+	7	7201644	AL2 vs Mn	7201644
48486:136:+	7	7201644	NT vs Mn	7201644
48486:136:+	7	7201644	Ma vs Mn	7201644
48486:136:+	7	7201644	Mn vs Gr	7201644
	7	.		9896572	9900463	VIT_207s0005g05660	f-box kelch repeat-containing f-box family protein
49444:37:-	7	9900322	NT vs Ma	9900322
49444:29:-	7	9900330	AL1 vs NT	9900330
49444:29:-	7	9900330	AL2 vs NT	9900330
49444:29:-	7	9900330	Cm vs NT	9900330
49444:29:-	7	9900330	NT vs Ma	9900330
49444:29:-	7	9900330	NT vs Mn	9900330
49444:29:-	7	9900330	NT vs Gr	9900330
	7	.		15331404	15344208	VIT_207s0129g00040	peptidyl-prolyl cis-trans isomerase-like 2-like
51364:85:+	7	15331482	Cm vs NT	15331482
51364:85:+	7	15331482	NT vs Ma	15331482
51364:85:+	7	15331482	NT vs Gr	15331482
	7	.		20948045	20960244	VIT_207s0130g00480	transmembrane protein
53236:44:+	7	20956787	AL2 vs NT	20956787
53236:44:+	7	20956787	NT vs Mn	20956787
	8	.		2197318	2198180	VIT_208s0056g01410	ubiquitin family protein
54359:210:-	8	2197462	AL2 vs NT	2197462
54359:210:-	8	2197462	NT vs Gr	2197462
	8	.		3434387	3436526	VIT_208s0032g00340	unnamed protein product [Vitis vinifera]
54757:62:-	8	3435522	AL1 vs Cm	3435522
	8			14886903	14889146	VIT_208s0007g00670	laccase 110c
58690:134:-	8	14888934	AL2 vs Mn	14888934
58690:134:-	8	14888934	Cm vs Mn	14888934
58690:134:-	8	14888934	Ma vs Mn	14888934
58690:134:-	8	14888934	Mn vs Gr	14888934
	8	.		15925864	15928282	VIT_208s0007g01840	mitogen-activated protein kinase-binding protein 1-like
59038:97:+	8	15927767	AL1 vs Cm	15927767
59038:97:+	8	15927767	AL2 vs Cm	15927767
59038:97:+	8	15927767	Cm vs NT	15927767
59038:97:+	8	15927767	Cm vs Ma	15927767
59038:97:+	8	15927767	Cm vs Mn	15927767
59038:97:+	8	15927767	Cm vs Gr	15927767
59038:103:+	8	15927773	AL1 vs Cm	15927773
59038:103:+	8	15927773	AL2 vs Cm	15927773
59038:103:+	8	15927773	Cm vs NT	15927773
59038:103:+	8	15927773	Cm vs Ma	15927773
59038:103:+	8	15927773	Cm vs Mn	15927773
59038:103:+	8	15927773	Cm vs Gr	15927773
	8	.		16207139	16211769	VIT_208s0007g02160	atp binding
59124:119:-	8	16207451	AL1 vs NT	16207451
59124:119:-	8	16207451	AL2 vs NT	16207451
59124:119:-	8	16207451	NT vs Ma	16207451
59124:119:-	8	16207451	NT vs Gr	16207451
59124:116:-	8	16207454	Cm vs NT	16207454
59124:116:-	8	16207454	NT vs Gr	16207454
	8			18308666	18314201	VIT_208s0007g04360	argonaute protein group
59814:102:+	8	18311851	AL2 vs Mn	18311851
59814:102:+	8	18311851	Cm vs Mn	18311851
59814:102:+	8	18311851	NT vs Mn	18311851
59814:102:+	8	18311851	Mn vs Gr	18311851
	8			18495213	18496815	VIT_208s0007g04580	udp-glycosyltransferase 73c3
59872:61:-	8	18495439	AL2 vs Ma	18495439
59872:61:-	8	18495439	Cm vs Ma	18495439
59872:61:-	8	18495439	Ma vs Gr	18495439
	8			19849625	19853893	VIT_208s0007g05980	protein iq-domain 14-like
60300:115:+	8	19851798	AL2 vs Cm	19851798
60300:122:+	8	19851805	AL2 vs Cm	19851805
	8	.		19995960	20014589	VIT_208s0007g06190	tbcc domain-containing protein 1-like
60344:291:+	8	20006806	AL2 vs Cm	20006806
60344:291:+	8	20006806	AL2 vs NT	20006806
60344:291:+	8	20006806	Cm vs Mn	20006806
60344:291:+	8	20006806	NT vs Gr	20006806
60344:291:+	8	20006806	Cm vs Gr	20006806
60344:303:+	8	20006818	AL2 vs Cm	20006818
60344:303:+	8	20006818	Cm vs NT	20006818
60344:303:+	8	20006818	Cm vs Mn	20006818
60344:303:+	8	20006818	NT vs Ma	20006818
60344:323:+	8	20006838	AL2 vs NT	20006838
60344:323:+	8	20006838	NT vs Gr	20006838
60344:343:+	8	20006858	AL2 vs Cm	20006858
60344:343:+	8	20006858	Cm vs NT	20006858
60344:343:+	8	20006858	Cm vs Mn	20006858
60344:343:+	8	20006858	NT vs Ma	20006858
	8			20307405	20312461	VIT_208s0007g06600	hypothetical protein VITISV_027326 [Vitis vinifera]
60450:61:+	8	20308500	Cm vs NT	20308500
60450:61:+	8	20308500	NT vs Gr	20308500
60450:80:+	8	20308519	Cm vs NT	20308519
60450:80:+	8	20308519	NT vs Gr	20308519
60450:129:+	8	20308568	Cm vs NT	20308568
60450:129:+	8	20308568	NT vs Gr	20308568
60450:134:+	8	20308573	AL1 vs Cm	20308573
60450:134:+	8	20308573	AL1 vs Gr	20308573
60450:134:+	8	20308573	Cm vs NT	20308573
60450:134:+	8	20308573	NT vs Gr	20308573
	8	.		20936510	20940263	VIT_208s0007g07380	curved dna binding protein
60653:367:-	8	20937493	AL2 vs Ma	20937493
60653:367:-	8	20937493	Cm vs Ma	20937493
	9	.		530735	538272	VIT_209s0002g00790	beta-ketoacyl-acp synthase ii
61310:60:-	9	537473	AL2 vs Mn	537473
61310:60:-	9	537473	NT vs Mn	537473
61310:60:-	9	537473	Ma vs Mn	537473
61310:60:-	9	537473	Mn vs Gr	537473
	9	.		1873912	1883712	VIT_209s0002g02070	uncharacterized protein
61695:438:+	9	1879607	AL2 vs NT	1879607
61695:438:+	9	1879607	NT vs Ma	1879607
61695:438:+	9	1879607	NT vs Gr	1879607
	9	.		3062355	3067918	VIT_209s0002g03390	hexokinase 1
62092:290:-	9	3067544	AL2 vs NT	3067544
62092:290:-	9	3067544	Cm vs NT	3067544
62092:290:-	9	3067544	NT vs Ma	3067544
62092:277:-	9	3067557	AL2 vs NT	3067557
62092:277:-	9	3067557	Cm vs NT	3067557
62092:277:-	9	3067557	NT vs Ma	3067557
62092:22:-	9	3067812	AL2 vs NT	3067812
62092:22:-	9	3067812	Cm vs NT	3067812
62092:22:-	9	3067812	NT vs Ma	3067812
	9			3142105	3155012	VIT_209s0002g03490	mms19 nucleotide excision repair protein
62117:117:-	9	3146881	AL2 vs Cm	3146881
62117:117:-	9	3146881	AL2 vs NT	3146881
62117:117:-	9	3146881	AL2 vs Gr	3146881
62117:47:-	9	3146951	AL2 vs Cm	3146951
62117:47:-	9	3146951	Cm vs NT	3146951
62117:47:-	9	3146951	Cm vs Gr	3146951
	9	.		3362852	3368586	VIT_209s0002g03660	uncharacterized protein
62151:31:+	9	3366044	Cm vs Ma	3366044
	9	.		5693638	5698345	VIT_209s0002g05870	disease resistance protein rps5-like
62905:58:-	9	5697876	AL2 vs Cm	5697876
	9	.		6445673	6450709	VIT_209s0002g06510	duf246 domain-containing protein at1g04910-like
63119:18:-	9	6450011	AL2 vs Cm	6450011
63119:18:-	9	6450011	Cm vs Gr	6450011
	9	.		18485926	18498053	VIT_209s0018g01420	serinc-domain containing protein
67340:70:-	9	18487630	Cm vs NT	18487630
67340:70:-	9	18487630	NT vs Gr	18487630
67340:44:-	9	18487656	Cm vs NT	18487656
67340:44:-	9	18487656	NT vs Gr	18487656
	10	.		2584260	2596941	VIT_210s0003g01270	protein scar3
69910:114:-	10	2592594	AL1 vs NT	2592594
69910:114:-	10	2592594	AL2 vs NT	2592594
69910:114:-	10	2592594	Cm vs NT	2592594
69910:114:-	10	2592594	NT vs Ma	2592594
69910:114:-	10	2592594	NT vs Mn	2592594
69910:114:-	10	2592594	NT vs Gr	2592594
	10			5163352	5167643	VIT_210s0003g03030
70784:246:+	10	5165791	AL2 vs Cm	5165791
70784:246:+	10	5165791	Cm vs Ma	5165791
70784:246:+	10	5165791	Cm vs Gr	5165791
	10	.		5420568	5441038	VIT_210s0003g03260	prefoldin subunit 6
70851:45:-	10	5424804	Cm vs Mn	5424804
	10	.		6720450	6726564	VIT_210s0003g03950	endoplasmic oxidoreductin-1
71298:442:+	10	6724895	AL2 vs Cm	6724895
71298:442:+	10	6724895	Cm vs Ma	6724895
71298:442:+	10	6724895	Cm vs Gr	6724895
	10	EVM		11443272	11443994	VIT_210s0092g00186	fasciclin-like arabinogalactan family protein
73111:66:-	10	11443843	AL2 vs Ma	11443843
73111:66:-	10	11443843	Cm vs Ma	11443843
73111:66:-	10	11443843	Ma vs Mn	11443843
73111:66:-	10	11443843	Ma vs Gr	11443843
	10	.		12756538	12763591	VIT_210s0042g00100	chloroplast iron superoxide dismutase
73609:58:+	10	12757201	AL2 vs Mn	12757201
73609:58:+	10	12757201	NT vs Mn	12757201
73609:58:+	10	12757201	Mn vs Gr	12757201
	11_random			108599	163080	VIT_211s0016g00160	formin 2b
75819:64:+	11	131848	AL1 vs Ma	131848
75819:64:+	11	131848	AL2 vs Ma	131848
75819:64:+	11	131848	Cm vs Ma	131848
75819:64:+	11	131848	Cm vs Mn	131848
75819:64:+	11	131848	NT vs Ma	131848
75819:64:+	11	131848	Ma vs Gr	131848
	11	.		1712633	1719971	VIT_211s0016g02120	eukaryotic translation initiation factor sui1 family protein
76327:9:-	11	1713536	AL1 vs Cm	1713536
76327:9:-	11	1713536	AL2 vs NT	1713536
76327:9:-	11	1713536	Cm vs NT	1713536
76327:9:-	11	1713536	NT vs Ma	1713536
76327:9:-	11	1713536	NT vs Gr	1713536
76326:8:+	11	1713550	AL1 vs Cm	1713550
76326:8:+	11	1713550	AL2 vs Cm	1713550
76326:8:+	11	1713550	Cm vs Ma	1713550
76326:26:+	11	1713568	AL1 vs Cm	1713568
76326:26:+	11	1713568	AL2 vs Cm	1713568
76326:26:+	11	1713568	Cm vs Ma	1713568
	11	.		1921974	1943373	VIT_211s0016g02400	potassium efflux antiporter
76388:50:+	11	1927403	AL1 vs Gr	1927403
76388:50:+	11	1927403	AL2 vs Cm	1927403
76388:50:+	11	1927403	Cm vs Ma	1927403
76388:50:+	11	1927403	Cm vs Mn	1927403
76388:50:+	11	1927403	Cm vs Gr	1927403
	11			2582031	2599309	VIT_211s0016g03220	rna-dependent rna polymerase family protein
76615:29:-	11	2583939	Cm vs Ma	2583939
76615:29:-	11	2583939	Ma vs Gr	2583939
	11			3577637	3590813	VIT_211s0016g04290	3-hydroxyisobutyryl- hydrolase-like protein
76983:22:+	11	3589965	AL2 vs NT	3589965
76983:22:+	11	3589965	Cm vs NT	3589965
76983:22:+	11	3589965	NT vs Ma	3589965
76983:22:+	11	3589965	NT vs Gr	3589965
	11	.		3664518	3666568	VIT_211s0016g04360	glucan endo- -beta-glucosidase
77009:106:-	11	3664588	AL2 vs Cm	3664588
	11	.		4932221	4933735	VIT_211s0016g05540	blue copper protein
77454:82:-	11	4932625	AL1 vs NT	4932625
77454:82:-	11	4932625	AL2 vs NT	4932625
77454:82:-	11	4932625	AL2 vs Ma	4932625
77454:82:-	11	4932625	Cm vs NT	4932625
77454:82:-	11	4932625	Cm vs Ma	4932625
77454:82:-	11	4932625	NT vs Gr	4932625
77454:82:-	11	4932625	Ma vs Gr	4932625
	11	.		6322215	6328661	VIT_211s0118g00540	calcium uptake protein mitochondrial-like
77914:58:+	11	6324504	AL1 vs Cm	6324504
77914:58:+	11	6324504	AL2 vs Cm	6324504
77914:58:+	11	6324504	Cm vs NT	6324504
77914:58:+	11	6324504	Cm vs Ma	6324504
77914:58:+	11	6324504	Cm vs Mn	6324504
77914:79:+	11	6324525	AL1 vs Cm	6324525
77914:79:+	11	6324525	AL2 vs Cm	6324525
77914:79:+	11	6324525	Cm vs NT	6324525
77914:79:+	11	6324525	Cm vs Ma	6324525
77914:79:+	11	6324525	Cm vs Mn	6324525
77914:79:+	11	6324525	Cm vs Gr	6324525
77914:84:+	11	6324530	AL1 vs Cm	6324530
77914:84:+	11	6324530	AL2 vs Cm	6324530
77914:84:+	11	6324530	Cm vs NT	6324530
77914:84:+	11	6324530	Cm vs Ma	6324530
77914:84:+	11	6324530	Cm vs Mn	6324530
77914:84:+	11	6324530	Cm vs Gr	6324530
	11	.		9810510	9850272	VIT_211s0037g00970	autophagy-related protein 18-like
79074:69:+	11	9839448	AL2 vs NT	9839448
79074:69:+	11	9839448	Cm vs NT	9839448
79074:69:+	11	9839448	NT vs Ma	9839448
79074:69:+	11	9839448	NT vs Gr	9839448
	11			10748148	10755823	VIT_211s0037g01330	uncharacterized protein loc100854873
79400:22:+	11	10751971	AL2 vs Ma	10751971
79400:22:+	11	10751971	Cm vs Ma	10751971
79400:22:+	11	10751971	Ma vs Mn	10751971
79400:22:+	11	10751971	Ma vs Gr	10751971
79400:185:+	11	10752134	AL2 vs Ma	10752134
79400:185:+	11	10752134	Cm vs Ma	10752134
79400:185:+	11	10752134	Ma vs Mn	10752134
79400:185:+	11	10752134	Ma vs Gr	10752134
	11	.		18423046	18429452	VIT_211s0052g00850	replicon protein a2
82234:374:+	11	18426769	AL2 vs Cm	18426769
	11			19103866	19124761	VIT_211s0052g01400	fggy family of carbohydrate kinase
82417:338:+	11	19106121	AL2 vs Cm	19106121
82417:338:+	11	19106121	AL2 vs Ma	19106121
82417:338:+	11	19106121	Ma vs Gr	19106121
82417:338:+	11	19106121	Cm vs Gr	19106121
	12	.		1886043	1895127	VIT_212s0028g01250	atp-dependent clp protease proteolytic subunit
83336:251:-	12	1893678	AL1 vs Ma	1893678
83336:251:-	12	1893678	AL2 vs Ma	1893678
83336:251:-	12	1893678	Cm vs Ma	1893678
83336:251:-	12	1893678	NT vs Ma	1893678
83336:251:-	12	1893678	Ma vs Mn	1893678
83336:251:-	12	1893678	Ma vs Gr	1893678
	12			3677670	3679127	VIT_212s0028g02920	8-hydroxyquercetin 8-o-methyltransferase
83943:127:+	12	3678932	AL2 vs Cm	3678932
83943:127:+	12	3678932	AL2 vs Mn	3678932
	12	.		3879245	3882929	VIT_212s0028g03100	transcription activator glk1-like
84003:118:+	12	3882225	AL2 vs Mn	3882225
84003:118:+	12	3882225	Cm vs Ma	3882225
84003:118:+	12	3882225	Cm vs Mn	3882225
84003:118:+	12	3882225	NT vs Mn	3882225
84003:118:+	12	3882225	Mn vs Gr	3882225
	12	.		4301756	4304466	VIT_212s0028g03510	g-type lectin s-receptor-like serine threonine-protein kinase at2g19130-like
84180:122:-	12	4302516	AL2 vs Cm	4302516
84180:122:-	12	4302516	Cm vs Ma	4302516
	12	.		5122075	5125232	VIT_212s0059g00250	probable polyol transporter 4-like
84418:60:+	12	5123542	AL1 vs Mn	5123542
84418:60:+	12	5123542	AL2 vs Mn	5123542
84418:60:+	12	5123542	NT vs Ma	5123542
84418:60:+	12	5123542	NT vs Mn	5123542
84418:60:+	12	5123542	Ma vs Gr	5123542
84418:60:+	12	5123542	Mn vs Gr	5123542
84418:71:+	12	5123553	AL1 vs Mn	5123553
84418:71:+	12	5123553	AL2 vs Mn	5123553
84418:71:+	12	5123553	NT vs Ma	5123553
84418:71:+	12	5123553	NT vs Mn	5123553
84418:71:+	12	5123553	Ma vs Gr	5123553
84418:71:+	12	5123553	Mn vs Gr	5123553
	12	.		6844223	6847643	VIT_212s0059g02010	protein
85049:34:-	12	6845856	AL2 vs Cm	6845856
	12	.		7080582	7091830	VIT_212s0059g02300	fha domain-containing protein ddl
85118:130:-	12	7081315	AL2 vs Cm	7081315
85118:130:-	12	7081315	Mn vs Gr	7081315
85118:130:-	12	7081315	Cm vs Gr	7081315
85118:108:-	12	7081337	NT vs Mn	7081337
85118:108:-	12	7081337	Mn vs Gr	7081337
85118:91:-	12	7081354	NT vs Mn	7081354
85118:91:-	12	7081354	Mn vs Gr	7081354
85122:19:+	12	7085543	NT vs Mn	7085543
85122:19:+	12	7085543	Mn vs Gr	7085543
85122:24:+	12	7085548	NT vs Mn	7085548
85122:234:+	12	7085758	AL1 vs NT	7085758
85122:234:+	12	7085758	AL2 vs Cm	7085758
85122:234:+	12	7085758	Cm vs NT	7085758
85122:234:+	12	7085758	Cm vs Ma	7085758
85122:272:+	12	7085796	AL1 vs Mn	7085796
85122:272:+	12	7085796	AL2 vs Mn	7085796
85122:272:+	12	7085796	NT vs Mn	7085796
85122:272:+	12	7085796	Mn vs Gr	7085796
	12			8771778	8772529	VIT_212s0057g00070	uncharacterized protein loc100242538
85758:37:+	12	8772026	AL2 vs Cm	8772026
	12			8782408	8784403	VIT_212s0057g00100	uncharacterized protein loc100257932
85763:27:+	12	8782546	AL2 vs Cm	8782546
	12	.		9145738	9150703	VIT_212s0057g00570	zinc finger ccch domain-containing protein 18-like
85897:110:-	12	9147054	AL1 vs Cm	9147054
85897:110:-	12	9147054	AL2 vs Cm	9147054
85897:110:-	12	9147054	Cm vs NT	9147054
85897:110:-	12	9147054	Cm vs Ma	9147054
85897:110:-	12	9147054	Cm vs Mn	9147054
	12			9364477	9368088	VIT_212s0057g00750	protein
85998:20:+	12	9368033	NT vs Mn	9368033
85998:65:+	12	9368078	NT vs Mn	9368078
	12			13216228	13216500	VIT_212s0055g00400	uncharacterized protein
87511:329:+	12	13216252	AL2 vs Cm	13216252
87511:329:+	12	13216252	Cm vs Ma	13216252
	12	.		14704891	14706817	VIT_212s0055g01110	light-harvesting complex ii protein lhcb6
88073:367:+	12	14706176	AL2 vs Cm	14706176
88073:367:+	12	14706176	Cm vs Ma	14706176
	12	.		14751941	14779121	VIT_212s0055g01130	uncharacterized protein loc100262272
88090:61:+	12	14754058	AL2 vs Mn	14754058
88090:61:+	12	14754058	Cm vs Mn	14754058
88090:61:+	12	14754058	NT vs Mn	14754058
88090:61:+	12	14754058	Mn vs Gr	14754058
88090:74:+	12	14754071	AL1 vs Mn	14754071
88090:74:+	12	14754071	AL2 vs Mn	14754071
88090:74:+	12	14754071	Cm vs Mn	14754071
88090:74:+	12	14754071	NT vs Mn	14754071
88090:74:+	12	14754071	Mn vs Gr	14754071
	12	.		18997795	19001594	VIT_212s0034g02530	disease resistance protein at3g14460-like
89667:314:-	12	18998740	AL2 vs Ma	18998740
89667:314:-	12	18998740	Cm vs Ma	18998740
89667:314:-	12	18998740	NT vs Ma	18998740
89667:314:-	12	18998740	Ma vs Mn	18998740
89667:314:-	12	18998740	Ma vs Gr	18998740
89667:125:-	12	18998929	Cm vs Ma	18998929
89667:125:-	12	18998929	NT vs Ma	18998929
	13			1456751	1467068	VIT_213s0067g02720	cytochrome p450
91933:328:+	13	1462934	AL2 vs Cm	1462934
	13	.		1685116	1712443	VIT_213s0067g03110	low quality protein: probable inactive serine threonine-protein kinase scy1-like
92034:34:-	13	1685769	AL1 vs Mn	1685769
92034:34:-	13	1685769	AL2 vs Mn	1685769
92034:34:-	13	1685769	Cm vs Mn	1685769
92034:34:-	13	1685769	NT vs Mn	1685769
92034:34:-	13	1685769	Ma vs Mn	1685769
92034:34:-	13	1685769	Mn vs Gr	1685769
	13	.		2199104	2206172	VIT_213s0067g03880	ankyrin repeat-containing
92175:337:-	13	2203967	AL2 vs NT	2203967
92175:337:-	13	2203967	NT vs Ma	2203967
92175:337:-	13	2203967	NT vs Mn	2203967
92175:337:-	13	2203967	NT vs Gr	2203967
	13	.		2564045	2567190	VIT_213s0019g00580	pentatricopeptide repeat-containing protein
92290:110:+	13	2566074	AL2 vs Ma	2566074
92290:110:+	13	2566074	NT vs Ma	2566074
92290:110:+	13	2566074	Ma vs Mn	2566074
92290:110:+	13	2566074	Ma vs Gr	2566074
92290:131:+	13	2566095	AL2 vs Ma	2566095
92290:131:+	13	2566095	NT vs Ma	2566095
92290:131:+	13	2566095	Ma vs Mn	2566095
92290:131:+	13	2566095	Ma vs Gr	2566095
	13			2583839	2589130	VIT_213s0019g00610	protein
92303:103:-	13	2584759	AL1 vs NT	2584759
92303:103:-	13	2584759	NT vs Ma	2584759
92303:103:-	13	2584759	NT vs Mn	2584759
	13			2605680	2630400	VIT_213s0019g00680	uncharacterized protein
92319:266:-	13	2606229	NT vs Ma	2606229
92319:266:-	13	2606229	Ma vs Gr	2606229
92319:212:-	13	2606283	NT vs Ma	2606283
92319:212:-	13	2606283	Ma vs Gr	2606283
92319:211:-	13	2606284	NT vs Ma	2606284
92319:211:-	13	2606284	Ma vs Gr	2606284
	13	.		3033551	3041003	VIT_213s0019g01470	geranylgeranyl transferase type-1 subunit beta
92439:29:-	13	3036421	AL1 vs Cm	3036421
92439:29:-	13	3036421	AL1 vs Mn	3036421
92439:29:-	13	3036421	AL2 vs Cm	3036421
92439:29:-	13	3036421	AL2 vs Mn	3036421
92439:29:-	13	3036421	Cm vs NT	3036421
92439:29:-	13	3036421	Cm vs Ma	3036421
92439:29:-	13	3036421	NT vs Mn	3036421
92439:29:-	13	3036421	Ma vs Mn	3036421
	13	.		3765728	3766507	VIT_213s0019g02520	subtilisin-like protease c1
92693:127:+	13	3765753	Cm vs Ma	3765753
92693:127:+	13	3765753	NT vs Ma	3765753
92693:127:+	13	3765753	Ma vs Gr	3765753
	13	.		5521729	5533004	VIT_213s0019g04190	chorismate synthase
93297:90:-	13	5530488	AL2 vs Cm	5530488
93297:90:-	13	5530488	Cm vs Mn	5530488
93297:90:-	13	5530488	Cm vs Gr	5530488
	13	.		7224171	7245238	VIT_213s0019g05360	rna-binding protein nova-1-like
93917:425:+	13	7238225	AL2 vs Cm	7238225
93917:425:+	13	7238225	Cm vs NT	7238225
93917:425:+	13	7238225	Cm vs Ma	7238225
93917:425:+	13	7238225	Cm vs Mn	7238225
93917:425:+	13	7238225	Cm vs Gr	7238225
93917:432:+	13	7238232	AL1 vs Cm	7238232
93917:432:+	13	7238232	AL2 vs Cm	7238232
93917:432:+	13	7238232	Cm vs NT	7238232
93917:432:+	13	7238232	Cm vs Ma	7238232
93917:432:+	13	7238232	Cm vs Mn	7238232
93917:432:+	13	7238232	Cm vs Gr	7238232
93917:462:+	13	7238262	AL2 vs Cm	7238262
93917:462:+	13	7238262	Cm vs NT	7238262
93917:462:+	13	7238262	Cm vs Ma	7238262
93917:462:+	13	7238262	Cm vs Mn	7238262
93917:462:+	13	7238262	Cm vs Gr	7238262
	13	.		8552766	8555859	VIT_213s0074g00570	proline transporter
94362:94:+	13	8554445	Cm vs Mn	8554445
	13	.		8951539	8957769	VIT_213s0074g00710	protein
94500:388:+	13	8952188	AL1 vs Cm	8952188
94500:388:+	13	8952188	Cm vs Ma	8952188
94500:388:+	13	8952188	Cm vs Mn	8952188
94500:388:+	13	8952188	NT vs Ma	8952188
94500:388:+	13	8952188	Ma vs Gr	8952188
	13	.		13413037	13416549	VIT_213s0073g00150	heat shock protein
96361:80:-	13	13414672	AL2 vs Mn	13414672
96361:80:-	13	13414672	Cm vs Mn	13414672
96361:80:-	13	13414672	NT vs Mn	13414672
	13			14298856	14333341	VIT_213s0073g00490	serine threonine-protein phosphatase bsl3
96655:74:-	13	14320069	AL2 vs NT	14320069
96655:74:-	13	14320069	NT vs Gr	14320069
	13			15074590	15079381	VIT_213s0175g00140	protein argonaute 4
96889:83:-	13	15078505	AL2 vs Mn	15078505
96889:83:-	13	15078505	Cm vs Ma	15078505
96889:83:-	13	15078505	Cm vs Mn	15078505
96889:83:-	13	15078505	NT vs Mn	15078505
96889:74:-	13	15078514	AL2 vs Mn	15078514
96889:74:-	13	15078514	Cm vs Mn	15078514
96889:74:-	13	15078514	NT vs Mn	15078514
96889:60:-	13	15078528	AL2 vs Mn	15078528
96889:60:-	13	15078528	Cm vs Mn	15078528
96889:60:-	13	15078528	NT vs Mn	15078528
96889:59:-	13	15078529	AL2 vs Mn	15078529
96889:59:-	13	15078529	Cm vs Mn	15078529
96889:59:-	13	15078529	NT vs Mn	15078529
	13	.		17908924	18008934	VIT_213s0047g01050	protein
97847:318:+	13	17993506	AL2 vs Mn	17993506
97847:318:+	13	17993506	Cm vs Mn	17993506
97847:318:+	13	17993506	NT vs Mn	17993506
97847:318:+	13	17993506	Mn vs Gr	17993506
97847:366:+	13	17993554	AL2 vs Mn	17993554
97847:366:+	13	17993554	Cm vs Mn	17993554
97847:366:+	13	17993554	NT vs Mn	17993554
97847:366:+	13	17993554	Mn vs Gr	17993554
	13			18743261	18747760	VIT_213s0084g00120
98079:74:-	13	18744003	AL1 vs Cm	18744003
98079:74:-	13	18744003	AL2 vs Cm	18744003
98079:74:-	13	18744003	Cm vs Ma	18744003
98079:74:-	13	18744003	Ma vs Mn	18744003
98079:74:-	13	18744003	Mn vs Gr	18744003
98079:74:-	13	18744003	Cm vs Gr	18744003
98079:43:-	13	18744034	AL2 vs Cm	18744034
98079:43:-	13	18744034	Cm vs Mn	18744034
98079:43:-	13	18744034	Ma vs Mn	18744034
98079:43:-	13	18744034	Mn vs Gr	18744034
	14			27848	29019	VIT_214s0060g00050	pentatricopeptide repeat-containing protein at4g38150-like
101088:100:+	14	28088	AL2 vs Cm	28088
101088:100:+	14	28088	AL2 vs Gr	28088
101088:100:+	14	28088	Cm vs Ma	28088
101088:100:+	14	28088	Ma vs Gr	28088
	14	.		1613736	1615727	VIT_214s0060g02020	f-box protein pp2-b15-like
101658:113:-	14	1615538	AL2 vs Mn	1615538
101658:113:-	14	1615538	Cm vs Mn	1615538
101658:113:-	14	1615538	NT vs Mn	1615538
101658:113:-	14	1615538	Ma vs Mn	1615538
101658:113:-	14	1615538	Mn vs Gr	1615538
	14			2129795	2148385	VIT_214s0060g02480	unnamed protein product [Vitis vinifera]
101774:237:-	14	2131151	AL1 vs Cm	2131151
101774:237:-	14	2131151	AL1 vs NT	2131151
101774:237:-	14	2131151	Cm vs Ma	2131151
101774:237:-	14	2131151	NT vs Ma	2131151
101774:237:-	14	2131151	Ma vs Gr	2131151
101774:219:-	14	2131169	AL1 vs Cm	2131169
101774:219:-	14	2131169	AL1 vs NT	2131169
101774:219:-	14	2131169	Cm vs Ma	2131169
101774:219:-	14	2131169	NT vs Ma	2131169
101774:219:-	14	2131169	Ma vs Gr	2131169
101774:212:-	14	2131176	AL1 vs Cm	2131176
101774:212:-	14	2131176	AL1 vs NT	2131176
101774:212:-	14	2131176	Cm vs Ma	2131176
101774:212:-	14	2131176	NT vs Ma	2131176
101774:212:-	14	2131176	Ma vs Gr	2131176
101774:210:-	14	2131178	AL1 vs Cm	2131178
101774:210:-	14	2131178	AL1 vs NT	2131178
101774:210:-	14	2131178	Cm vs Ma	2131178
101774:210:-	14	2131178	NT vs Ma	2131178
101774:210:-	14	2131178	Ma vs Gr	2131178
101774:190:-	14	2131198	AL1 vs Cm	2131198
101774:190:-	14	2131198	AL1 vs NT	2131198
101774:190:-	14	2131198	Cm vs Ma	2131198
101774:190:-	14	2131198	NT vs Ma	2131198
101774:190:-	14	2131198	Ma vs Gr	2131198
	14	EVM		2246690	2248219	VIT_214s0060g02510	uncharacterized protein loc100257890
101827:293:-	14	2247977	Cm vs Mn	2247977
101827:293:-	14	2247977	NT vs Mn	2247977
101827:293:-	14	2247977	Mn vs Gr	2247977
101827:289:-	14	2247981	Cm vs Mn	2247981
101827:289:-	14	2247981	NT vs Mn	2247981
101827:263:-	14	2248007	Cm vs Mn	2248007
101827:263:-	14	2248007	NT vs Mn	2248007
101827:191:-	14	2248079	Cm vs Ma	2248079
101827:191:-	14	2248079	Cm vs Mn	2248079
101827:191:-	14	2248079	NT vs Ma	2248079
101827:191:-	14	2248079	NT vs Mn	2248079
101827:191:-	14	2248079	Ma vs Gr	2248079
	14			2408608	2410324	VIT_214s0060g02620	upf0481 protein at3g47200-like
101867:372:-	14	2410062	AL1 vs Cm	2410062
101867:372:-	14	2410062	AL2 vs NT	2410062
101867:372:-	14	2410062	Cm vs NT	2410062
101867:372:-	14	2410062	NT vs Ma	2410062
101867:372:-	14	2410062	NT vs Gr	2410062
101867:317:-	14	2410117	AL1 vs Cm	2410117
101867:317:-	14	2410117	AL2 vs NT	2410117
101867:317:-	14	2410117	Cm vs NT	2410117
101867:317:-	14	2410117	NT vs Ma	2410117
101867:317:-	14	2410117	NT vs Gr	2410117
	14	.		2992188	2997850	VIT_214s0128g00370	seryl-trna synthetase
102001:102:-	14	2995980	AL2 vs Cm	2995980
102001:102:-	14	2995980	Cm vs NT	2995980
102001:102:-	14	2995980	NT vs Mn	2995980
102001:102:-	14	2995980	Mn vs Gr	2995980
102001:102:-	14	2995980	Cm vs Gr	2995980
	14	.		3054172	3054990	VIT_214s0128g00410	cyclin-dependent protein
102027:35:-	14	3054945	AL2 vs Ma	3054945
102027:35:-	14	3054945	Cm vs Ma	3054945
102027:35:-	14	3054945	NT vs Ma	3054945
102027:35:-	14	3054945	Ma vs Gr	3054945
	14			5183501	5190105	VIT_214s0030g00890
102667:94:-	14	5188544	Cm vs Mn	5188544
102667:94:-	14	5188544	NT vs Mn	5188544
102667:94:-	14	5188544	Mn vs Gr	5188544
	14	.		5741969	5774509	VIT_214s0030g01250	protein hasty 1-like
102883:94:+	14	5771682	Cm vs Mn	5771682
102883:94:+	14	5771682	NT vs Mn	5771682
102883:94:+	14	5771682	Mn vs Gr	5771682
	14	.		5805454	5815827	VIT_214s0030g01280	double-stranded rna-binding protein 2-like
102900:88:+	14	5808572	Cm vs NT	5808572
102900:88:+	14	5808572	NT vs Ma	5808572
102900:88:+	14	5808572	NT vs Mn	5808572
102900:88:+	14	5808572	NT vs Gr	5808572
	14	.		7094754	7101139	VIT_214s0030g02050	auxin-induced protein pcnt115
103287:112:-	14	7096683	AL2 vs Mn	7096683
103287:112:-	14	7096683	Cm vs Mn	7096683
103287:112:-	14	7096683	Ma vs Mn	7096683
103287:112:-	14	7096683	Mn vs Gr	7096683
	14	.		7402484	7410130	VIT_214s0030g02200	light-inducible protein cprf2-like
103406:97:+	14	7408221	AL2 vs Mn	7408221
103406:97:+	14	7408221	Cm vs Mn	7408221
103406:97:+	14	7408221	Mn vs Gr	7408221
	14			7939195	7941497	VIT_214s0081g00250	receptor-like protein 12-like
103587:55:+	14	7940122	AL1 vs Cm	7940122
103587:55:+	14	7940122	AL2 vs Cm	7940122
103587:55:+	14	7940122	Cm vs Gr	7940122
103587:74:+	14	7940141	AL1 vs Cm	7940141
103587:74:+	14	7940141	AL2 vs Cm	7940141
103587:74:+	14	7940141	Cm vs Gr	7940141
103587:92:+	14	7940159	Cm vs Ma	7940159
103587:92:+	14	7940159	Cm vs Mn	7940159
103587:92:+	14	7940159	Ma vs Gr	7940159
103587:92:+	14	7940159	Mn vs Gr	7940159
103587:112:+	14	7940179	AL1 vs Cm	7940179
103587:112:+	14	7940179	AL2 vs Cm	7940179
103587:112:+	14	7940179	Cm vs Gr	7940179
103587:134:+	14	7940201	AL1 vs Cm	7940201
103587:134:+	14	7940201	AL2 vs Cm	7940201
103587:134:+	14	7940201	Cm vs Gr	7940201
	14	.		8304722	8321747	VIT_214s0081g00440	kh domain-containing protein at4g18375-like
103711:474:+	14	8305038	AL2 vs Cm	8305038
103711:474:+	14	8305038	Cm vs Mn	8305038
103711:474:+	14	8305038	Cm vs Gr	8305038
	14			14124824	14196217	VIT_214s0006g00430	protein
105744:27:+	14	14133182	AL1 vs Cm	14133182
105744:27:+	14	14133182	AL2 vs Cm	14133182
105744:27:+	14	14133182	Cm vs NT	14133182
105744:27:+	14	14133182	Cm vs Gr	14133182
105744:55:+	14	14133210	AL1 vs Mn	14133210
105744:55:+	14	14133210	AL2 vs Ma	14133210
105744:55:+	14	14133210	AL2 vs Mn	14133210
105744:55:+	14	14133210	Cm vs Ma	14133210
105744:55:+	14	14133210	Cm vs Mn	14133210
105744:81:+	14	14133236	AL2 vs Ma	14133236
105744:81:+	14	14133236	AL2 vs Mn	14133236
105744:81:+	14	14133236	Cm vs Ma	14133236
105744:81:+	14	14133236	Cm vs Mn	14133236
	14			26610469	26614204	VIT_214s0066g00060	uncharacterized protein loc100254392 isoform 2
110227:307:+	14	26610892	Cm vs Mn	26610892
110227:307:+	14	26610892	NT vs Mn	26610892
110227:307:+	14	26610892	Ma vs Mn	26610892
	14	.		27450283	27458617	VIT_214s0066g01020	dead-box atp-dependent rna helicase 14
110498:262:+	14	27453239	AL1 vs Cm	27453239
110498:262:+	14	27453239	Cm vs NT	27453239
	14	.		28871222	28879215	VIT_214s0108g00040	fact complex subunit ssrp1
111021:113:-	14	28877774	AL2 vs Mn	28877774
111021:113:-	14	28877774	Cm vs Mn	28877774
111021:113:-	14	28877774	NT vs Mn	28877774
111021:113:-	14	28877774	Ma vs Mn	28877774
111021:113:-	14	28877774	Mn vs Gr	28877774
	15	.		11300003	11327437	VIT_215s0021g01230	glutaminyl-trna synthetase
115822:77:+	15	11311109	AL1 vs NT	11311109
115822:77:+	15	11311109	AL2 vs NT	11311109
115822:77:+	15	11311109	NT vs Mn	11311109
115822:77:+	15	11311109	NT vs Gr	11311109
115822:122:+	15	11311154	AL2 vs Cm	11311154
115822:122:+	15	11311154	AL2 vs NT	11311154
115822:122:+	15	11311154	Cm vs Mn	11311154
115822:122:+	15	11311154	NT vs Mn	11311154
115822:122:+	15	11311154	NT vs Gr	11311154
115822:122:+	15	11311154	Cm vs Gr	11311154
115832:433:+	15	11319492	AL2 vs Cm	11319492
115832:433:+	15	11319492	AL2 vs NT	11319492
115832:433:+	15	11319492	Cm vs Mn	11319492
115832:433:+	15	11319492	NT vs Mn	11319492
115832:433:+	15	11319492	NT vs Gr	11319492
115832:433:+	15	11319492	Cm vs Gr	11319492
115835:362:+	15	11326360	Cm vs NT	11326360
115835:362:+	15	11326360	Cm vs Ma	11326360
115835:362:+	15	11326360	NT vs Mn	11326360
115835:362:+	15	11326360	Mn vs Gr	11326360
115835:362:+	15	11326360	Cm vs Gr	11326360
115835:389:+	15	11326387	Cm vs Mn	11326387
115835:389:+	15	11326387	NT vs Mn	11326387
115835:389:+	15	11326387	Mn vs Gr	11326387
	15	.		12594643	12603004	VIT_215s0021g01910	protein aatf
116207:215:+	15	12600240	AL2 vs Mn	12600240
116207:215:+	15	12600240	Cm vs Mn	12600240
116207:215:+	15	12600240	NT vs Mn	12600240
116207:218:+	15	12600243	AL1 vs NT	12600243
116207:218:+	15	12600243	AL1 vs Gr	12600243
116207:235:+	15	12600260	AL1 vs Mn	12600260
116207:235:+	15	12600260	AL2 vs Mn	12600260
116207:235:+	15	12600260	Cm vs Mn	12600260
116207:235:+	15	12600260	NT vs Mn	12600260
116207:235:+	15	12600260	Mn vs Gr	12600260
116207:261:+	15	12600286	AL1 vs Mn	12600286
116207:261:+	15	12600286	AL2 vs Mn	12600286
116207:261:+	15	12600286	Cm vs Mn	12600286
116207:261:+	15	12600286	NT vs Mn	12600286
116207:261:+	15	12600286	Mn vs Gr	12600286
	15	.		13244844	13249275	VIT_215s0021g02290	squamosa promoter-binding-like protein 7-like
116426:19:+	15	13248590	NT vs Mn	13248590
116426:19:+	15	13248590	NT vs Gr	13248590
	15	.		14547386	14550878	VIT_215s0048g00440	uncharacterized protein
116804:11:+	15	14548228	AL2 vs Mn	14548228
116804:11:+	15	14548228	Cm vs Mn	14548228
116804:11:+	15	14548228	Mn vs Gr	14548228
	15			16912286	16914210	VIT_215s0048g02790	unnamed protein product [Vitis vinifera]
117579:130:-	15	16912765	AL2 vs Cm	16912765
117579:130:-	15	16912765	Mn vs Gr	16912765
117579:130:-	15	16912765	Cm vs Gr	16912765
117579:13:-	15	16912882	Mn vs Gr	16912882
117579:10:-	15	16912885	Mn vs Gr	16912885
117578:36:+	15	16912928	AL2 vs Cm	16912928
117578:36:+	15	16912928	Cm vs Ma	16912928
117578:36:+	15	16912928	Cm vs Mn	16912928
117578:36:+	15	16912928	Cm vs Gr	16912928
	15	.		17156208	17165404	VIT_215s0046g00110	bifunctional fucokinase fucose pyrophosphorylase-like
117669:91:-	15	17161748	AL2 vs Cm	17161748
117669:91:-	15	17161748	Cm vs NT	17161748
117669:91:-	15	17161748	Cm vs Ma	17161748
117669:91:-	15	17161748	Cm vs Mn	17161748
117669:91:-	15	17161748	Cm vs Gr	17161748
117671:113:-	15	17162672	AL2 vs Cm	17162672
117671:113:-	15	17162672	Mn vs Gr	17162672
117671:113:-	15	17162672	Cm vs Gr	17162672
117670:5:+	15	17162787	AL2 vs Cm	17162787
117670:5:+	15	17162787	Cm vs Ma	17162787
117670:5:+	15	17162787	Cm vs Gr	17162787
	15	.		20165070	20179562	VIT_215s0046g03670	malic enzyme
118620:275:+	15	20170891	AL1 vs Cm	20170891
118620:275:+	15	20170891	AL2 vs Cm	20170891
118620:275:+	15	20170891	Cm vs NT	20170891
118620:275:+	15	20170891	Cm vs Ma	20170891
118620:275:+	15	20170891	Cm vs Gr	20170891
118620:344:+	15	20170960	AL2 vs Cm	20170960
118620:344:+	15	20170960	AL2 vs NT	20170960
	16	.		262863	269912	VIT_216s0039g00530	transcription regulator
118759:33:-	16	265868	AL1 vs NT	265868
118759:33:-	16	265868	AL2 vs NT	265868
118759:33:-	16	265868	AL2 vs Ma	265868
118759:33:-	16	265868	Cm vs NT	265868
118759:33:-	16	265868	Cm vs Ma	265868
118759:33:-	16	265868	NT vs Mn	265868
118759:33:-	16	265868	NT vs Gr	265868
118759:33:-	16	265868	Ma vs Gr	265868
	16	.		2379076	2406933	VIT_216s0039g02260	rela spot homologous protein rsh2
119439:31:-	16	2379586	AL1 vs Mn	2379586
119439:31:-	16	2379586	AL2 vs Mn	2379586
119439:31:-	16	2379586	Cm vs Mn	2379586
119439:31:-	16	2379586	NT vs Mn	2379586
119439:31:-	16	2379586	Ma vs Mn	2379586
	16			6538759	6540125	VIT_216s0013g00870	zing finger transcription factor pei1
120852:56:-	16	6539415	AL2 vs NT	6539415
120852:56:-	16	6539415	Cm vs NT	6539415
120852:56:-	16	6539415	NT vs Gr	6539415
120851:177:+	16	6539645	AL1 vs NT	6539645
120851:177:+	16	6539645	AL1 vs Ma	6539645
120851:177:+	16	6539645	AL1 vs Mn	6539645
120851:177:+	16	6539645	AL1 vs Gr	6539645
	16	.		14232100	14241587	VIT_216s0022g01890	gtp-binding protein
123746:46:-	16	14235402	AL1 vs NT	14235402
123746:46:-	16	14235402	AL2 vs NT	14235402
	16	.		18768111	18777560	VIT_216s0050g01850	atp binding
125074:73:+	16	18774466	Cm vs NT	18774466
125074:73:+	16	18774466	NT vs Ma	18774466
125074:73:+	16	18774466	NT vs Gr	18774466
	17	.		2801503	2818905	VIT_217s0000g03010	phosphatidylserine synthase 2
127029:476:-	17	2807549	AL2 vs Cm	2807549
127029:476:-	17	2807549	Cm vs NT	2807549
127029:476:-	17	2807549	Cm vs Ma	2807549
127029:476:-	17	2807549	Cm vs Gr	2807549
	17	.		14575746	14577313	VIT_217s0053g00110	pentatricopeptide repeat-containing protein at5g66520-like
131119:321:+	17	14576680	Cm vs Ma	14576680
131119:321:+	17	14576680	Cm vs Mn	14576680
	18	.		546712	551335	VIT_218s0122g00710	short-chain dehydrogenase reductase family 42e member 1-like
132776:90:+	18	549084	AL1 vs Cm	549084
132776:90:+	18	549084	AL2 vs Cm	549084
132776:90:+	18	549084	Cm vs Ma	549084
132776:90:+	18	549084	Cm vs Mn	549084
	18			2324024	2335447	VIT_218s0001g01810	topoisomerase ii binding protein 1
133313:17:+	18	2331907	AL2 vs Cm	2331907
133313:17:+	18	2331907	Cm vs NT	2331907
133313:17:+	18	2331907	Cm vs Ma	2331907
133313:19:+	18	2331909	AL2 vs Cm	2331909
133313:19:+	18	2331909	AL2 vs Ma	2331909
133313:19:+	18	2331909	Cm vs NT	2331909
133313:19:+	18	2331909	NT vs Ma	2331909
	18_random			2480566	2485055	VIT_218s0001g02070	uncharacterized protein
133387:36:-	18	2481627	AL2 vs Cm	2481627
133387:36:-	18	2481627	AL2 vs Ma	2481627
133387:32:-	18	2481631	AL2 vs Cm	2481631
133387:32:-	18	2481631	AL2 vs Ma	2481631
	18	.		3057330	3064127	VIT_218s0001g02970	udp-galactose transporter 1-like
133610:408:+	18	3061924	AL2 vs Cm	3061924
133610:408:+	18	3061924	Cm vs Ma	3061924
133610:408:+	18	3061924	Cm vs Mn	3061924
	18	.		3269832	3281671	VIT_218s0001g03350	uncharacterized protein loc100855011
133692:27:-	18	3271240	Ma vs Gr	3271240
133692:27:-	18	3271240	Mn vs Gr	3271240
133692:24:-	18	3271243	Ma vs Mn	3271243
133692:24:-	18	3271243	Mn vs Gr	3271243
	18			12276091	12276597	VIT_218s0001g14270	gibberellin-regulated protein
136733:40:-	18	12276220	AL2 vs Cm	12276220
136733:40:-	18	12276220	AL2 vs NT	12276220
136733:40:-	18	12276220	AL2 vs Mn	12276220
136733:40:-	18	12276220	AL2 vs Gr	12276220
136733:40:-	18	12276220	Cm vs Ma	12276220
136733:40:-	18	12276220	NT vs Ma	12276220
136733:40:-	18	12276220	Ma vs Gr	12276220
	18	.		12893310	12899108	VIT_218s0001g14850	uncharacterized protein
136938:33:-	18	12894016	AL1 vs Cm	12894016
136938:33:-	18	12894016	AL1 vs NT	12894016
136938:33:-	18	12894016	AL2 vs Cm	12894016
136938:33:-	18	12894016	AL2 vs NT	12894016
136938:33:-	18	12894016	Cm vs Ma	12894016
136938:33:-	18	12894016	Cm vs Mn	12894016
136938:33:-	18	12894016	NT vs Ma	12894016
136938:33:-	18	12894016	NT vs Mn	12894016
	18			17398074	17400018	VIT_218s0086g00200	protein
138790:345:-	18	17399352	AL2 vs NT	17399352
138790:345:-	18	17399352	NT vs Ma	17399352
138790:330:-	18	17399367	AL2 vs Cm	17399367
138790:330:-	18	17399367	AL2 vs NT	17399367
138790:93:-	18	17399604	AL2 vs NT	17399604
138790:93:-	18	17399604	NT vs Ma	17399604
	18	.		22618045	22638785	VIT_218s0075g00880	polynucleotide adenylyltransferase-like protein
140757:129:-	18	22626157	AL2 vs Mn	22626157
140757:129:-	18	22626157	Ma vs Mn	22626157
140757:129:-	18	22626157	Mn vs Gr	22626157
	19	.		2065583	2074617	VIT_219s0014g01880	sequence-specific dna binding transcription factor
145946:209:+	19	2073791	AL2 vs Ma	2073791
145946:209:+	19	2073791	Cm vs Ma	2073791
145946:209:+	19	2073791	NT vs Ma	2073791
145946:209:+	19	2073791	Ma vs Gr	2073791
	19			5927714	5928424	VIT_219s0177g00090	2s albumin precursor
147174:90:+	19	5927981	NT vs Ma	5927981
147174:90:+	19	5927981	Ma vs Mn	5927981
	19	.		8878111	8883681	VIT_219s0015g00750	sucrase-like protein
148138:357:-	19	8882547	AL2 vs Cm	8882547
148138:357:-	19	8882547	Cm vs NT	8882547
148138:357:-	19	8882547	Cm vs Mn	8882547
148138:357:-	19	8882547	Cm vs Gr	8882547
	19			8945634	8949898	VIT_219s0015g00840	ribosomal rna methyltransferase nop2-like
148163:48:-	19	8949438	AL2 vs Cm	8949438
148163:47:-	19	8949439	AL2 vs Cm	8949439
	19			19016365	19019448	VIT_219s0027g00330
152066:117:+	19	19017768	AL2 vs Mn	19017768
152066:117:+	19	19017768	Cm vs Mn	19017768
152066:117:+	19	19017768	NT vs Mn	19017768
152066:117:+	19	19017768	Mn vs Gr	19017768
	19			19625057	19625757	VIT_219s0027g00580	btb poz domain-containing protein at1g04390-like
152248:415:-	19	19625310	AL1 vs Cm	19625310
152248:415:-	19	19625310	AL2 vs Cm	19625310
152248:415:-	19	19625310	Cm vs Mn	19625310
152248:415:-	19	19625310	Cm vs Gr	19625310
