# Supplementary material for: Genetic diversity and signature of divergence in the genome of grapevine clones of Southern Italy varieties
Source: Front Plant Sci. 2023 Sep 13;14:1201287. doi: 10.3389/fpls.2023.1201287 (PMC10525710; doi:10.3389/fpls.2023.1201287)
Supplement: Supplementary Table 4 — List of divergent SNPs derived from pairwise comparisons between clusters identified by ADMIXTURE and DAPC. Gene identifier, number of SNPs identified following pairwise comparison, gene function and functional group were reported. [file Table_4.xlsx]

## Sheet: Foglio1
Table S4. List of divergent SNPs derived from pairwise comparisons between clusters identified by ADMIXTURE and DAPC. Gene identifier, number of SNPs identified following pairwise comparison, gene function and functional group were reported.
Gene identifier	Number of SNPs	Gene function	Functional group	Switch genes according to Palumbo et al., 2014; Massonet et al., 2017	Rootstock-responsive DEG according to Corsi et al. 2016	Meta-QTL according to Delfino et al. 2019	DMR according to Xie et al. 2017	Note
VIT_215s0046g00110	3 (AL2 vs Cm, Cm vs Gr); 2 (Cm vs Ma); 1 (Cm vs Mn, Cm vs NT, Mn vs Gr)	GHMP kinase	Unclear
VIT_213s0019g00580	2 (AL2 vs Ma, NT vs Ma, Ma vs Mn, Ma vs Gr)	Asp/Glu racemase; Tetratricopeptide helical	Unclear
VIT_213s0019g00680	3 (NT vs Ma, Ma vs Gr)	hypothetical Vacuolar protein sorting/targeting protein like	Transporter
VIT_213s0084g00120	2 (AL2 vs Cm, Cm vs Mn, Ma vs Mn, Mn vs Gr); 1 (AL1 vs Cm, Cm vs Ma, Cm vs Gr)	ABC transporter I family member 6	Transporter
VIT_201s0026g02500	2 (AL2 vs Cm, AL2 vs NT, Cm vs Ma, NT vs Ma, NT vs Gr, Cm vs Gr)	Amino acid transport protein	Transporter
VIT_202s0025g00990	1 (Cm vs NT, NT vs Ma, Ma vs Gr, Cm vs Gr)	abc transporter c family member 10-like	Transporter
VIT_207s0130g00480	1 (AL2 vs NT, NT vs Mn)	Protein fatty acid export 2	Transporter
VIT_208s0007g07380	1 (AL2 vs Ma, Cm vs Ma)	Molecular chaperone DnaJ	Transporter				Hypermethylated
VIT_204s0008g05240	1 (AL1 vs NT, Cm vs NT, NT vs Ma, NT vs Mn, NT vs Gr)	mitochondrial substrate carrier family protein	Transporter		Rootstock
VIT_205s0062g00890	1 (AL1 vs Mn, AL2 vs Mn, Cm vs Mn, Mn vs Gr)	Alpha-glucan water dikinase isoform 3, Chloroplast	Transport
VIT_205s0029g01285	5 (AL1 vs NT, AL2 vs NT, Cm vs NT, NT vs Gr)	ACCELERATED CELL DEATH 6-like	Stress response
VIT_214s0081g00250	4 (AL1 vs Cm, AL2 vs Cm, Cm vs Gr); 1 (Cm vs Ma, Cm vs Mn, Ma vs Gr, Mn vs Gr)	receptor-like protein 12-like	Stress response
VIT_212s0057g00750	2 (NT vs Mn)	receptor-like protein 12-like	Stress response
VIT_212s0034g02530	2 (Cm vs Ma, NT vs Ma); 1 (AL2 vs Ma, Ma vs Mn, Ma vs Gr)	R protein disease resistance protein	Stress response
VIT_208s0007g01840	2 (AL1 vs Cm, AL2 vs Cm, Cm vs NT, Cm vs Ma, Cm vs Mn, Cm vs Gr)	mitogen-activated protein kinase-binding protein 1-like	Stress response				Hypermethylated
VIT_209s0002g05870	1 (AL2 vs Cm)	RPS5 (resistant to p. syringae 5)	Stress response
VIT_212s0057g00070	1 (AL2 vs Cm)	Wound-induced	Stress response
VIT_212s0057g00100	1 (AL2 vs Cm)	Wound-responsive	Stress response
VIT_204s0069g00790	1 (AL2 vs Cm, Cm vs NT, Cm vs Gr)	Cyclic nucleotide-regulated ion channel (CNGC14)	Stress response		Rootstock
VIT_203s0091g00360	1 (AL1 vs NT, AL2 vs NT, NT vs Mn)	Seed maturation protein PM23	Stress response
VIT_211s0016g05540	1 (AL1 vs NT, AL2 vs NT, AL2 vs Ma, Cm vs NT, Cm vs Ma, NT vs Gr, Ma vs Gr)	Dicyanin	Stress response
VIT_207s0005g04100	1 (AL1 vs Mn, AL2 vs Mn, NT vs Mn, Ma vs Mn, Mn vs Gr)	Leucine Rich Repeat receptor-like kinase	Stress response
VIT_213s0067g03110	1 (AL1 vs Mn, AL2 vs Mn, Cm vs Mn, NT vs Mn, Ma vs Mn, Mn vs Gr)	HEAT repeat-containing protein	Stress response
VIT_209s0002g02070	1 (AL2 vs NT, NT vs Ma, NT vs Gr)	Protein kinase PKN/PRK1	Signaling.Signaling pathway.Protein kinase
VIT_208s0007g06600	4 (Cm vs NT, NT vs Gr); 1 (AL1 vs Cm, AL1 vs Gr)	Lectin protein kinase	Signaling
VIT_218s0086g00200	3 (AL2 vs NT); 1 (NT vs Ma, AL2 vs Cm, NT vs Ma)	Lectin protein kinase family	Signaling
VIT_204s0043g00990	2 (Cm vs Mn, Cm vs Gr)	Serine/threonine kinase protein	Signaling	Switch gene
VIT_212s0055g01130	2 (AL2 vs Mn, Cm vs Mn, NT vs Mn, Mn vs Gr); 1 (AL1 vs Mn)	BTH-induced protein phosphatase 1	Signaling
VIT_208s0007g05980	2 (AL2 vs Cm)	Calmodulin binding protein	Signaling
VIT_205s0049g00960	1 (AL2 vs NT, Cm vs NT, NT vs Mn)	Cryptochrome 2	Signaling		Rootstock
VIT_200s0125g00210	1 (AL2 vs Cm, Cm vs NT, Cm vs Ma, Cm vs Mn, Cm vs Gr)	Serine/theronine protein kinase 2	Signaling		Rootstock
VIT_212s0028g03510	1 (AL2 vs Cm, Cm vs Ma)	S-locus lectin protein kinase	Signaling
VIT_205s0020g04270	1 (AL2 vs Cm, AL2 vs NT, AL2 vs Mn, NT vs Gr, Mn vs Gr, Cm vs Gr)	Ca2+-ATPase 13 ACA13, plasma membrane	Signaling		Rootstock
VIT_204s0044g01560	1 (AL2 vs Cm, AL2 vs Gr, Cm vs Mn, Mn vs Gr)	Protein kinase	Signaling		Rootstock
VIT_216s0022g01890	1 (AL1 vs NT, AL2 vs NT)	GTP-binding protein engA	Signaling
VIT_216s0039g02260	1 (AL1 vs Mn, AL2 vs Mn, Cm vs Mn, NT vs Mn, Ma vs Mn)	RelA/SpoT protein (RSH3)	Signaling
VIT_203s0097g00080	1 (AL1 vs AL2, AL1 vs NT, AL1 vs Mn, AL2 vs Cm, Cm vs NT, Cm vs Mn)	Lectin protein kinase	Signaling
VIT_202s0236g00010	1 (AL2 vs NT, Cm vs NT, NT vs Gr)	Lipid Transfer Protein	Secondary metabolism
VIT_208s0007g00670	1 (AL2 vs Mn, Cm vs Mn, Ma vs Mn, Mn vs Gr)	Laccase	Secondary metabolism
VIT_207s0141g00070	1 (AL2 vs Cm, Cm vs Mn, NT vs Mn, Mn vs Gr)	chalcone synthase	Secondary metabolism
VIT_212s0059g02300	5 (NT vs Mn); 4 (Mn vs Gr); 2 (AL2 vs Cm); 1 (Cm vs Gr, Mn vs Gr, AL1 vs NT, Cm vs NT, Cm vs Ma, AL1 vs Mn, AL2 vs Mn)	forkhead-associated domain-containing protein	Regulation of gene expression
VIT_204s0079g00520	4 (Cm vs NT; NT vs Gr); 3 (Cm vs Ma, Cm vs Mn, Ma vs Gr, Mn vs Gr); 1 (NT vs Ma; NT vs Mn)	Armadillo/beta-catenin repeat	Regulation of gene expression				Hypomethylated
VIT_215s0048g02790	3 (Mn vs Gr); 2 (AL2 vs Cm, Cm vs Gr); 1 (Cm vs Ma, Cm vs Mn)	methyltransferase PMT26	Regulation of gene expression	Switch gene
VIT_213s0175g00140	3 (AL2 vs Mn, Cm vs Mn, NT vs Mn); 1 (Cm vs Ma)	Argonaute4-2	Regulation of gene expression
VIT_200s0956g00020	2 (NT vs Ma, AL2 vs NT); 1 (AL2 vs Cm, Cm vs Ma, Cm vs Mn)	Leafy cotyledon1-like protein	Regulation of gene expression
VIT_212s0028g03100	1 (vAL2 vs Mn, Cm vs Ma, Cm vs Mn, NT vs Mn, Mn vs Gr)	GPRI1 (GOLDEN2 1)	Regulation of gene expression	Switch gene
VIT_215s0021g02290	1 (NT vs Mn, NT vs Gr)	Squamosa promoter-binding protein 2 (SPL2)	Regulation of gene expression
VIT_214s0030g01280	1 (Cm vs NT, NT vs Ma, NT vs Mn, NT vs Gr)	Double-stranded RNA-binding (DsRBD) domain-containing protein	Regulation of gene expression
VIT_201s0011g05765	1 (Cm vs Mn)	tpa: rna-metabolising metallo-beta-lactamase	Regulation of gene expression
VIT_205s0102g00470	1 (Cm vs Mn, NT vs Mn)	far-red impaired response 1	Regulation of gene expression
VIT_208s0056g01410	1 (AL2 vs NT, NT vs Gr)	Ubiquitin family	Regulation of gene expression
VIT_216s0013g00870	1 (AL2 vs NT, Cm vs NT, NT vs Gr, AL1 vs NT, AL1 vs Ma, AL1 vs Mn, AL1 vs Gr)	Zinc finger (CCCH-type) family protein	Regulation of gene expression
VIT_203s0088g01000	1 (AL2 vs Mn, NT vs Mn, Ma vs Mn, Mn vs Gr)	G patch domain protein	Regulation of gene expression
VIT_208s0007g04360	1 (AL2 vs Mn, Cm vs Mn, NT vs Mn, Mn vs Gr)	Argonaute protein	Regulation of gene expression				Hypermethylated
VIT_214s0108g00040	1 (AL2 vs Mn, Cm vs Mn, NT vs Mn, Ma vs Mn, Mn vs Gr)	Structure-specific recognition protein 1 SSRP1	Regulation of gene expression
VIT_200s0125g00180	1 (AL2 vs Mn, Cm vs Mn, Mn vs Gr)	Zinc finger (C3HC4-type ring finger)	Regulation of gene expression
VIT_214s0030g02200	1 (AL2 vs Mn, Cm vs Mn, Mn vs Gr)	BZIP transcription factor BZO2H1	Regulation of gene expression
VIT_219s0014g01880	1 (AL2 vs Ma, Cm vs Ma, NT vs Ma, Ma vs Gr)	Homeobox protein	Regulation of gene expression
VIT_207s0104g00020	1 (AL2 vs Cm, Cm vs NT, Cm vs Ma, Cm vs Mn, Cm vs Gr)	Armadillo/beta-catenin repeat	Regulation of gene expression
VIT_212s0057g00570	1 (AL2 vs Cm, AL1 vs Cm, Cm vs NT, Cm vs Ma, Cm vs Mn)	Zinc finger (CCCH-type) family protein	Regulation of gene expression
VIT_206s0009g01085	1 (AL1 vs NT, Cm vs NT, NT vs Mn, NT vs Gr)	double-stranded rna binding protein	Regulation of gene expression
VIT_201s0011g03460	1 (AL1 vs Ma, Cm vs Ma, NT vs Ma, Ma vs Mn, Ma vs Gr)	conserved peptide upstream open reading frame 53	Regulation of gene expression
VIT_208s0032g00340	1 (AL1 vs Cm)	hypothetical LOC104879978 (LOC104879978), ncRNA	Regulation of gene expression
VIT_219s0027g00580	1 (AL1 vs Cm, AL2 vs Cm, Cm vs Mn, Cm vs Gr)	btb poz domain-containing protein at1g04390-like	Regulation of gene expression
VIT_214s0060g02510	4 (Cm vs Mn, NT vs Mn); 1 (Mn vs Gr, Cm vs Ma, NT vs Ma, Ma vs Gr)	Transposon	Protein from transposable element
VIT_218s0001g03350	2 (Mn vs Gr); 1 (Ma vs Gr, Ma vs Mn)	Retrovirus Pol polyprotein	Protein from transposable element
VIT_214s0030g00890	1 (Cm vs Mn, NT vs Mn, Mn vs Gr)	Transposon Ty3-I Gag-Pol polyprotein	Protein from transposable element
VIT_209s0002g03660	1 (Cm vs Ma)	Retrotransposon protein, Unclassified	Protein from transposable element
VIT_201s0026g00690	1 (AL2 vs Cm, Cm vs NT, Cm vs Ma, Cm vs Mn, Cm vs Gr)	RNase H domain-containing protein	Protein from transposable element
VIT_208s0007g02160	1 (AL1 vs NT, AL2 vs NT, NT vs Ma, NT vs Gr, Cm vs NT, NT vs Gr)	Transposon protein, CACTA, En/Spm sub-class	Protein from transposable element
VIT_215s0021g01230	5(NT vs Mn); 3 (AL2 vs NT, Cm vs Gr, Cm vs Mn, NT vs Gr); 2 (AL2 vs Cm, Mn vs Gr); 1 (AL1 vs NT, Cm vs NT, AL2 vs Cm, Cm vs Ma)	Glutaminyl-tRNA synthetase	Primary metabolism
VIT_215s0021g01910	3 (Cm vs Mn, NT vs Mn, AL2 vs Mn); 2 (AL1 vs Mn, Mn vs Gr); 1 (AL1 vs Gr, AL1 vs NT)	Ribosomal RNA processing protein	Primary metabolism
VIT_209s0002g03390	3 (AL2 vs NT, Cm vs NT, NT vs Ma)	Hexokinase	Primary metabolism
VIT_204s0008g01910	3 (AL2 vs Ma); 2 (Ma vs Mn); 1(AL2 vs NT, NT vs Gr, Ma vs Gr)	ferredoxin-related	Primary metabolism	Switch gene	Rootstock
VIT_213s0019g05360	3 (AL2 vs Cm, Cm vs NT, Cm vs Ma, Cm vs Mn, Cm vs Gr); 1 (AL2 vs Cm)	KH domain-containing protein NOVA	Primary metabolism
VIT_203s0088g00450	3 (AL1 vs NT, AL2 vs NT, NT vs Ma, NT vs Mn)	FKBP12-rapamycin complex-associated protein	Primary metabolism				Hypomethylated	Involved in dormancy1
VIT_204s0008g05000	2 (NT vs Mn)	Ubiquinol-cytochrome c reductase subunit 7	Primary metabolism
VIT_213s0047g01050	2 (AL2 vs Mn, Cm vs Mn, NT vs Mn, Mn vs Gr)	Valine--tRNA ligase	Primary metabolism
VIT_215s0046g03670	2 (AL2 vs Cm); 1 (AL1 vs Cm, AL2 vs NT, Cm vs Gr, Cm vs Ma, Cm vs NT)	NADP-dependent malic enzyme	Primary metabolism
VIT_219s0015g00840	2 (AL2 vs Cm)	Proliferating cell nuclear protein P120	Primary metabolism
VIT_219s0177g00090	1 (NT vs Ma, Ma vs Mn)	Albumin, 2S	Primary metabolism
VIT_207s0005g05660	1 (NT vs Ma, AL1 vs NT, AL2 vs NT, Cm vs NT, NT vs Ma, NT vs Mn, NT vs Gr)	F-box/kelch-repeat protein	Primary metabolism
VIT_205s0062g00860	1 (NT vs Gr, Mn vs Gr)	DNA topoisomerase III alpha	Primary metabolism		Rootstock		Hypomethylated
VIT_202s0025g05140	1 (Mn vs Gr)	ATP-dependent Clp protease proteolytic subunit (ClpP2)	Primary metabolism
VIT_207s0129g00040	1 (Cm vs NT, NT vs Ma, NT vs Gr)	Peptidyl-prolyl cis-trans isomerase-like 2	Primary metabolism				Hypermethylated
VIT_201s0011g03700	1 (Cm vs NT, NT vs Ma, Ma vs Gr, Cm vs Gr)	Acyl-CoA thioesterase	Primary metabolism				Hypermethylated
VIT_206s0004g01240	1 (Cm vs NT, Cm vs Ma, NT vs Gr)	Peroxidase	Primary metabolism
VIT_210s0003g03260	1 (Cm vs Mn)	Prefoldin	Primary metabolism
VIT_204s0008g07040	1 (Cm vs Ma)	Peroxidase	Primary metabolism
VIT_213s0019g02520	1 (Cm vs Ma, NT vs Ma, Ma vs Gr)	Subtilisin protease C1	Primary metabolism
VIT_211s0016g03220	1 (Cm vs Ma, Ma vs Gr)	RNA-directed RNA polymerase	Primary metabolism	Switch gene
VIT_204s0008g05410	1 (AL2 vs NT, NT vs Ma, NT vs Gr)	Serine hydrolase	Primary metabolism
VIT_211s0016g04290	1 (AL2 vs NT, Cm vs NT, NT vs Ma, NT vs Gr)	3-hydroxyisobutyryl-CoA hydrolase	Primary metabolism
VIT_209s0002g00790	1 (AL2 vs Mn, NT vs Mn, Ma vs Mn, Mn vs Gr)	Beta-ketoacyl-ACP synthase II	Primary metabolism				Hypermethylated
VIT_218s0075g00880	1 (AL2 vs Mn, Ma vs Mn, Mn vs Gr)	TRNA nucleotidyltransferase	Primary metabolism
VIT_213s0073g00150	1 (AL2 vs Mn, Cm vs Mn, NT vs Mn)	Heat shock protein-related	Primary metabolism		Rootstock
VIT_200s0824g00010	1 (AL2 vs Ma, Cm vs Ma, NT vs Ma, Ma vs Gr)	Hexokinase-like protein	Primary metabolism
VIT_208s0007g04580	1 (AL2 vs Ma, Cm vs Ma, Ma vs Gr)	udp-glycosyltransferase 73c3	Primary metabolism		Rootstock
VIT_211s0016g04360	1 (AL2 vs Cm)	Glycosyl hydrolase family 17 protein	Primary metabolism
VIT_211s0052g00850	1 (AL2 vs Cm)	Replicon protein A (ATRPA2/ROR1/RPA2)	Primary metabolism
VIT_212s0059g02010	1 (AL2 vs Cm)	Glutamate formiminotransferase	Primary metabolism
VIT_213s0067g02720	1 (AL2 vs Cm)	Cytochrome P450, family 79, subfamily A, polypeptide 2	Primary metabolism
VIT_201s0150g00210	1 (AL2 vs Cm, Ma vs Gr, Cm vs Gr9	CYP51A	Primary metabolism		Rootstock
VIT_214s0128g00370	1 (AL2 vs Cm, Cm vs NT, NT vs Mn, Mn vs Gr, Cm vs Gr)	Seryl-tRNA synthetase	Primary metabolism
VIT_205s0051g00640	1 (AL2 vs Cm, Cm vs NT, Cm vs Mn, Cm vs Gr)	Purple acid phosphatase 23- ATPAP23/PAP23	Primary metabolism	Switch gene
VIT_219s0015g00750	1 (AL2 vs Cm, Cm vs NT, Cm vs Mn, Cm vs Gr)	Sucrase	Primary metabolism
VIT_217s0000g03010	1 (AL2 vs Cm, Cm vs NT, Cm vs Ma, Cm vs Gr)	Phosphatidyl serine synthase	Primary metabolism	Switch gene	Rootstock
VIT_200s0215g00020	1 (AL2 vs Cm, Cm vs Mn, Cm vs Gr)	Protease Do-like 10	Primary metabolism
VIT_204s0044g01750	1 (AL2 vs Cm, Cm vs Mn, Cm vs Gr)	Thioredoxin reductase 2	Primary metabolism
VIT_205s0077g01100	1 (AL2 vs Cm, Cm vs Mn, Cm vs Gr)	Ubiquitin-conjugating enzyme E2 J1	Primary metabolism	Switch gene
VIT_213s0019g04190	1 (AL2 vs Cm, Cm vs Mn, Cm vs Gr)	Chorismate synthase 1, chloroplast precursor	Primary metabolism
VIT_212s0055g01110	1 (AL2 vs Cm, Cm vs Ma)	LHCB6 (light harvesting complex PSII)	Primary metabolism	Switch gene
VIT_204s0008g05400	1 (AL2 vs Cm, AL2 vs NT, Cm vs Ma, NT vs Ma, NT vs Gr, Cm vs Gr)	Serine hydrolase	Primary metabolism
VIT_201s0026g02490	1 (AL2 vs Cm, AL2 vs NT, Cm vs Ma, NT vs Ma, AL2 vs Cm, AL2 vs NT, Cm vs Ma, NT vs Ma)	Apyrase	Primary metabolism				Hypomethylated
VIT_201s0010g00840	1 (AL2 vs Cm, AL2 vs NT, Cm vs Ma, Cm vs Mn, NT vs Mn, NT vs Gr, Cm vs Gr)	2-oxoglutarate decarboxylase	Primary metabolism				Hypomethylated
VIT_209s0002g03490	1 (AL2 vs Cm, AL2 vs NT, AL2 vs Gr, AL2 vs Cm, Cm vs NT, Cm vs Gr)	DNA repair/transcription protein Mms19	Primary metabolism
VIT_212s0028g02920	1 (AL2 vs Cm, AL2 vs Mn)	Isoflavone methyltransferase/ Orcinol O-methyltransferase 1 oomt1	Primary metabolism
VIT_204s0008g05430	1 (AL2 vs Cm, AL2 vs Mn, Cm vs NT, NT vs Mn, Mn vs Gr, Cm vs Gr)	RDR6 (RNA-dependent RNA polymerase 6)	Primary metabolism		Rootstock
VIT_211s0052g01400	1 (AL2 vs Cm, AL2 vs Ma, Ma vs Gr, Cm vs Gr)	Ribitol kinase	Primary metabolism
VIT_204s0008g02250	1 (AL2 vs Cm, AL2 vs Ma, AL2 vs Gr)	Beta-ketoacyl-CoA synthase	Primary metabolism
VIT_206s0004g02900	1 (AL1 vs NT, AL2 vs NT, NT vs Ma, NT vs Gr)	Hydroxymethylbutenyl 4-diphosphate synthase	Primary metabolism				Hypermethylated
VIT_205s0094g01620	1 (AL1 vs NT, AL2 vs NT, Cm vs NT, NT vs Ma)	Multisynthetase complex auxiliary component p43	Primary metabolism				Hypomethylated
VIT_204s0008g07070	1 (AL1 vs NT, AL2 vs NT, Cm vs NT, NT vs Ma, NT vs Mn, NT vs Gr)	Translation initiation factor eIF-3 subunit 9	Primary metabolism
VIT_205s0049g02090	1 (AL1 vs NT, AL1 vs Mn, AL1 vs Gr, AL2 vs NT, AL2 vs Gr)	DNA mismatch repair protein	Primary metabolism				Hypomethylated
VIT_203s0088g01250	1 (AL1 vs NT, AL1 vs Ma, AL1 vs Mn, AL1 vs Gr)	D-threo-aldose 1-dehydrogenase	Primary metabolism	Switch gene		ver/ph_3.2
VIT_212s0028g01250	1 (AL1 vs Ma, AL2 vs Ma, Cm vs Ma, NT vs Ma, Ma vs Mn, Ma vs Gr)	ATP-dependent Clp protease proteolytic subunit (ClpP4)	Primary metabolism
VIT_201s0011g01290	1 (AL1 vs Cm)	N-carbamyl-L-amino acid amidohydrolase	Primary metabolism
VIT_214s0066g01020	1 (AL1 vs Cm, Cm vs NT)	DEAD box RNA helicase 1	Primary metabolism
VIT_204s0023g01450	1 (AL1 vs Cm, AL2 vs Cm, Cm vs NT, Cm vs Ma, Cm vs Mn, Cm vs Gr)	Splicing factor U2AF 65 kDa subunit	Primary metabolism
VIT_200s0199g00020	1 (AL1 vs Cm, AL2 vs Cm, Cm vs Ma)	Thymidylate synthase	Primary metabolism
VIT_218s0122g00710	1 (AL1 vs Cm, AL2 vs Cm, Cm vs Ma, Cm vs Mn)	3-beta-hydroxy-delta5-steroid dehydrogenase	Primary metabolism
VIT_213s0019g01470	1 (AL1 vs Cm, AL1 vs Mn, AL2 vs Cm, AL2 vs Mn, Cm vs NT, Cm vs Ma, NT vs Mn, Ma vs Mn)	Geranylgeranyltransferase type I beta subunit	Primary metabolism
VIT_213s0073g00490	1 (AL2 vs NT, NT vs Gr)	Serine/threonine-protein phosphatase BSL3	Hormone Signaling
VIT_214s0030g02050	1 (AL2 vs Mn, Cm vs Mn, Ma vs Mn, Mn vs Gr)	Auxin-induced protein PCNT115	Hormone Signaling
VIT_209s0002g06510	1 (AL2 vs Cm, Cm vs Gr)	Auxin-independent growth promoter axi1	Hormone Signaling				Hypomethylated
VIT_207s0005g01010	1 (AL2 vs Cm, AL2 vs NT, Cm vs Ma, Cm vs Mn, NT vs Mn, NT vs Gr, Cm vs Gr)	ARR2 type-B response regulator	Hormone Signaling
VIT_218s0001g14270	1 (AL2 vs Cm, AL2 vs Gr, AL2 vs Mn, AL2 vs NT, Cm vs Ma, Ma vs Gr, NT vs Ma)	Gibberellin-regulated protein 1 (GASA1)	Hormone Signaling	Switch gene		ver/ph_18.2
VIT_203s0038g02140	1 (AL1 vs Cm, AL2 vs Cm, Cm vs NT, Cm vs Ma)	Auxin transporter protein 2	Hormone Signaling		Rootstock
VIT_211s0118g00540	3 (AL1 vs Cm, AL2 vs Cm, Cm vs NT, Cm vs Ma, Cm vs Mn); 2 (Cm vs Gr)	Calcium-binding EF hand	Electrochemical Potential-driven Transporters
VIT_203s0017g00640	2 (AL2 vs Cm, AL2 vs Ma, Cm vs NT, Cm vs Mn, NT vs Ma, Ma vs Mn)	Oxoglutarate/malate translocator DIT2.1	Electrochemical Potential-driven Transporters
VIT_212s0059g00250	2 (AL1 vs Mn, AL2 vs Mn, NT vs Ma, NT vs Mn, Ma vs Gr, Mn vs Gr)	Polyol transporter 5	Electrochemical Potential-driven Transporters
VIT_201s0011g03240	1 (NT vs Ma, NT vs Gr)	Protein Plant Cadmium resistance 12	Electrochemical Potential-driven Transporters
VIT_201s0026g01570	1 (Mn vs Gr)	nitrate transporter -like	Electrochemical Potential-driven Transporters	Switch gene	Rootstock
VIT_201s0011g05440	1 (Cm vs NT, NT vs Ma, NT vs Mn, NT vs Gr)	Protein Plant Cadmium resistance 2	Electrochemical Potential-driven Transporters
VIT_213s0074g00570	1 (Cm vs Mn)	Gamma-aminobutyric acid transporter	Electrochemical Potential-driven Transporters
VIT_205s0049g00930	1 (AL2 vs Mn, Cm vs Mn, Mn vs Gr)	Inorganic phosphate transporter 1-4	Electrochemical Potential-driven Transporters
VIT_218s0001g02970	1 (AL2 vs Cm, Cm vs Ma, Cm vs Mn)	Glucose-6-phosphate/phosphate translocator related	Electrochemical Potential-driven Transporters
VIT_210s0003g03030	1 (AL2 vs Cm, Cm vs Ma, Cm vs Gr)	Cation/hydrogen exchanger (CHX15)	Electrochemical Potential-driven Transporters
VIT_214s0060g00050	1 (AL2 vs Cm, AL2 vs Gr, Cm vs Ma, Ma vs Gr)	pentatricopeptide repeat-containing protein at4g38150-like	Electrochemical Potential-driven Transporters
VIT_211s0016g02400	1 (AL1 vs Gr, AL2 vs Cm, Cm vs Ma, Cm vs Mn, Cm vs Gr)	potassium efflux antiporter	Electrochemical Potential-driven Transporters
VIT_201s0011g04710	1 (AL1 vs Cm, AL2 vs Cm, Cm vs NT, CM vs Gr)	Copper-binding family protein	Electrochemical Potential-driven Transporters
VIT_207s0005g02010	1 (AL1 vs Cm, AL2 vs Cm, Cm vs Ma, Cm vs Mn, Cm vs Gr)	Nitrogen regulatory protein PII 1	Electrochemical Potential-driven Transporters
VIT_201s0011g01510	1 (AL1 vs AL2, AL1 vs Mn, AL2 vs Ma, Ma vs Mn)	KUP11 (K+ uptake permease 11)	Electrochemical Potential-driven Transporters
VIT_216s0050g01850	1 (Cm vs NT, NT vs Ma, NT vs Gr)	AAA-type ATPase	Diverse functions
VIT_217s0053g00110	1 (Cm vs Ma, Cm vs Mn)	Pentatricopeptide (PPR) repeat-containing	Diverse functions
VIT_213s0067g03880	1 (AL2 vs NT, NT vs Ma, NT vs Mn, NT vs Gr)	Ankyrin repeat	Diverse functions
VIT_204s0008g04890	1 (Ma vs Gr)	WD-40 repeat protein (LEUNIG)	Development
VIT_214s0030g01250	1 (Cm vs Mn, NT vs Mn, Mn vs Gr)	HASTY	Development
VIT_214s0066g00060	1 (Cm vs Mn, NT vs Mn, Ma vs Mn)	SIEVE ELEMENT OCCLUSION B-like	Development
VIT_214s0081g00440	1 (AL2 vs Cm, Cm vs Mn, Cm vs Gr)	FLK (flowering locus KH domain)	Development
VIT_212s0055g00400	1 (AL2 vs Cm, Cm vs Ma)	Late embryogenesis abundant protein	Development
VIT_204s0008g03060	1 (AL2 vs Cm, AL2 vs NT)	ddb1- and cul4-associated factor homolog 1-like	Development
VIT_216s0039g00530	1 (AL1 vs NT, AL2 vs Ma, AL2 vs NT, Cm vs Ma, Cm vs NT, Ma vs Gr, NT vs Gr, NT vs Mn)	BolA	Development
VIT_202s0154g00280	1 (AL1 vs NT, AL1 vs Gr)	Arachidonic acid-induced DEA1	Development	GRAFTING				Involved in grafting2
VIT_202s0025g04390	1 (AL1 vs Ma, NT vs Ma, Ma vs Mn, Ma vs Gr)	SEU1 protein	Development
VIT_205s0094g01600	3 (AL1 vs NT, AL2 vs NT, Cm vs NT, Cm vs Mn, NT vs Gr, Mn vs Gr)	Methylenetetrahydrofolate reductase	Cellular metabolism				Hypomethylated
VIT_200s0455g00010	2 (NT vs Mn, AL2 vs NT); 1 (AL1 vs NT, AL2 vs Cm, Cm vs Mn, Cm vs NT, NT vs Gr, NT vs Ma)	RAB GTPase RAB2	Cellular metabolism
VIT_214s0006g00430	2 (AL2 vs Ma, AL2 vs Mn, Cm vs Ma, Cm vs Mn); 1 (AL1 vs Cm, AL2 vs Cm, Cm vs NT, Cm vs Gr)	Carboxylesterase	Cellular metabolism
VIT_218s0001g01810	2 (AL2 vs Cm, Cm vs NT); 1 (AL2 vs Ma, Cm vs Ma, NT vs Ma)	MEI1 (meiosis defective 1)	Cellular metabolism
VIT_211s0037g00970	1 (AL2 vs NT, Cm vs NT, NT vs Ma, NT vs Gr)	Autophagy-related protein 18 ATG18b	Cellular metabolism
VIT_214s0060g02020	1 (AL2 vs Mn, Cm vs Mn, NT vs Mn, Ma vs Mn, Mn vs Gr)	ATPP2-B15 (Phloem protein 2-B15)	Cellular metabolism
VIT_214s0128g00410	1 (AL2 vs Ma, Cm vs Ma, NT vs Ma, Ma vs Gr)	CYCP4;1 (cyclin p4;1)	Cellular metabolism
VIT_214s0060g02480	5 (AL1 vs Cm, AL1 vs NT, Cm vs Ma, NT vs Ma, Ma vs Gr)	UPF0481 protein At3g47200-like	Cellular component organization and biogenesis
VIT_208s0007g06190	3 (AL2 vs Cm, Cm vs Mn, ); 2 (AL2 vs NT, NT vs Gr, Cm vs NT, NT vs Ma); 1 (Cm vs Gr)	Tubulin-specific chaperone C	Cellular component organization and biogenesis				Hypermethylated
VIT_211s0016g02120	3 (AL1 vs Cm); 2 (Cm vs Ma, AL2 vs Cm); 1 (AL2 vs NT, Cm vs NT, NT vs Ma, NT vs Gr)	DENSITY-REGULATED PROTEIN HOMOLOG	Cellular component organization and biogenesis
VIT_209s0018g01420	2 (Cm vs NT, NT vs Gr)	Serine incorporator 3	Cellular component organization and biogenesis
VIT_218s0001g02070	2 (AL2 vs Cm; AL2 vs Ma)	D7TFS2_VITVI	Cellular component organization and biogenesis
VIT_205s0102g00250	2 (AL1 vs Cm, Cm vs Ma); 1 (AL1 vs Gr, AL2 vs NT, Cm vs NT, NT vs Ma, NT vs Gr, AL2 vs Cm, Cm vs Ma, Cm vs Gr)	hypothetical Ser/Thr protein kinases	Cellular component organization and biogenesis
VIT_214s0060g02620	2 (AL1 vs Cm, AL2 vs NT, Cm vs NT, NT vs Ma, NT vs Gr)	UPF0481 protein At3g47200-like	Cellular component organization and biogenesis
VIT_205s0049g00190	1 (Mn vs Gr)	Actin-related protein 9 ATARP9	Cellular component organization and biogenesis
VIT_206s0004g01720	1 (Cm vs NT)	hypothetical Ser/Thr protein kinases	Cellular component organization and biogenesis				Hypermethylated
VIT_205s0020g01160	1 (Cm vs Mn, Mn vs Gr)	condensin-2 complex subunit D3	Cellular component organization and biogenesis
VIT_207s0104g01350	1 (AL2 vs NT, NT vs Ma, NT vs Mn)	Integral membrane family protein UPF0497	Cellular component organization and biogenesis
VIT_210s0042g00100	1 (AL2 vs Mn, NT vs Mn, Mn vs Gr)	Superoxide dismutase, Fe-Mn family	Cellular component organization and biogenesis
VIT_204s0008g06530	1 (AL2 vs Mn, Cm vs Mn, NT vs Mn)	formin-2	Cellular component organization and biogenesis
VIT_219s0027g00330	1 (AL2 vs Mn, Cm vs Mn, NT vs Mn, Mn vs Gr)	FBD-associated F-box protein At1g66320-like	Cellular component organization and biogenesis
VIT_215s0048g00440	1 (AL2 vs Mn, Cm vs Mn, Mn vs Gr)	ycf20-like protein isoform X2	Cellular component organization and biogenesis
VIT_210s0092g00186	1 (AL2 vs Ma, Cm vs Ma, Ma vs Mn, Ma vs Gr)	fasciclin-like arabinogalactan family protein	Cellular component organization and biogenesis
VIT_211s0037g01330	1 (AL2 vs Ma, Cm vs Ma, Ma vs Mn, Ma vs Gr)	B3 domain-containing protein At4g01580-like	Cellular component organization and biogenesis
VIT_210s0003g03950	1 (AL2 vs Cm, Cm vs Ma, Cm vs Gr)	AERO1 (arabidopsis endoplasmic reticulum oxidoreductins 1)	Cellular component organization and biogenesis
VIT_205s0062g01160	1 (AL2 vs Cm, AL2 vs NT, AL2 vs Mn, AL2 vs Gr)	Pectinesterase family	Cellular component organization and biogenesis
VIT_213s0019g00610	1 (AL1 vs NT, NT vs Ma, NT vs Mn)	hypothetical Ser/Thr protein kinases	Cellular component organization and biogenesis
VIT_201s0026g02120	1 (AL1 vs NT, Cm vs NT, NT vs Mn, NT vs Gr)	Microtubule end binding protein 1 (EB1)	Cellular component organization and biogenesis
VIT_207s0005g00960	1 (AL1 vs NT, AL2 vs NT, Cm vs NT, NT vs Ma, NT vs Mn)	hypothetica Cysteine-rich peptide (CRP) family protein	Cellular component organization and biogenesis
VIT_210s0003g01270	1 (AL1 vs NT, AL2 vs NT, Cm vs NT, NT vs Ma, NT vs Mn, NT vs Gr)	WAVE1 (WASP (Wiskott-Aldrich syndrome protein)	Cellular component organization and biogenesis
VIT_201s0010g03600	1 (AL1 vs NT, AL2 vs NT, Cm vs NT, NT vs Gr)	Rubber elongation factor (REF)	Cellular component organization and biogenesis
VIT_202s0012g01380	1 (AL1 vs NT, AL1 vs Ma, AL1 vs Mn, AL1 vs Gr)	DNA topoisomerase 3-alpha-like	Cellular component organization and biogenesis
VIT_211s0016g00160	1 (AL1 vs Ma, AL2 vs Ma, Cm vs Ma, Cm vs Mn, NT vs Ma, Ma vs Gr)	forminy 2 domain-containing protein	Cellular component organization and biogenesis
VIT_213s0074g00710	1 (AL1 vs Cm, Cm vs Ma, Cm vs Mn, NT vs Ma, Ma vs Gr)	hypothetical Ser/Thr protein kinases	Cellular component organization and biogenesis
VIT_218s0001g14850	1 (AL1 vs Cm, AL1 vs NT, AL2 vs Cm, AL2 vs NT, Cm vs Ma, Cm vs Mn, NT vs Ma, NT vs Mn)	hypothetical Ser/Thr protein kinases	Cellular component organization and biogenesis
1 Shangguan et al., 2020
2 Cookson et al., 2013
